# Supplementary material for: Genome-wide identification and expression analysis of expansin gene family in common wheat (Triticum aestivum L.)
Source: BMC Genomics. 2019 Feb 1;20:101. doi: 10.1186/s12864-019-5455-1 (PMC6359794; doi:10.1186/s12864-019-5455-1)
Supplement: Supplementary file 2 — Table S1. Distribution of four subfamily members in expansin gene families from different plant species. (XLSX 11 kb) [file 12864_2019_5455_MOESM2_ESM.xlsx]

## Sheet: Table S1
Table S1 Distribution of four subfamily members in expansin gene families in different species.
Species	Total	EXPA	EXPB	EXLA	EXLB
*Arabidopsis	36	26	6	3	1
*Rice	58	34	19	4	1
Brachypodium distachyum	60	32	24	3	1
Cereal grass	76	39	35	2	0
Cotton	50	37	4	3	6
Tomato	37	25	7	1	4
Wheat	241	121	104	16	0
