# Supplementary material for: Genome-wide identification and expression analysis of expansin gene family in common wheat (Triticum aestivum L.)
Source: BMC Genomics. 2019 Feb 1;20:101. doi: 10.1186/s12864-019-5455-1 (PMC6359794; doi:10.1186/s12864-019-5455-1)
Supplement: Supplementary file 3 — Table S2. The information of expansin gene superfamily in wheat. (XLSX 31 kb) [file 12864_2019_5455_MOESM3_ESM.xlsx]

## Sheet: Table S2
Table S2 The information of expansin gene superfamily in wheat
Gene ID	Name	Chromosome	Protien length	Mw(Da)	pI	GRAVY	SP	DPBB_1 domain	Pollen_allerg_1 domain
TraesCS1A01G300200	TaEXPA1-A	1A	251	26384.4	8.34	-0.102	1-23	64-149	160-237
TraesCS1B01G310300	TaEXPA1-B	1B	251	26366.5	8.54	-0.069	1-23	64-149	160-237
TraesCS1D01G299700	TaEXPA1-D	1D	250	26279.4	8.54	-0.074	1-22	63-148	159-236
TraesCS7D01G314100	TaEXPA2-D	7D	258	27773.7	7.58	-0.035	1-29	68-153	164-243
TraesCS3A01G344800	TaEXPA3-A	3A	251	26231.3	6.78	-0.004	1-24	64-149	160-237
TraesCS3B01G376800	TaEXPA3-B1	3B	251	26248.3	6.78	-0.018	1-24	64-149	160-237
TraesCS3B01G376900	TaEXPA3-B2	3B	251	26232.3	6.78	-0.024	1-24	64-149	160-237
TraesCS3D01G338600	TaEXPA3-D1	3D	251	26270.3	6.78	-0.006	1-24	64-149	160-237
TraesCS3D01G338400	TaEXPA3-D2	3D	251	26226.3	6.78	0.006	1-24	64-149	160-237
TraesCS3A01G318100	TaEXPA4-A	3A	249	27113.4	7.48	-0.122	1-22	59-146	157-234
TraesCS3B01G347900	TaEXPA4-B	3B	249	26894.1	6.52	-0.122	1-22	59-146	157-234
TraesCS3D01G313400	TaEXPA4-D	3D	249	26914.1	6.52	-0.12	1-22	64-149	160-237
TraesCS3A01G165900	TaEXPA5-A	3A	247	26226.6	9.13	-0.124	1-17	55-143	154-231
TraesCS3B01G199900	TaEXPA5-B	3B	251	26786.4	9.28	-0.095	1-22	60-147	158-235
TraesCS3D01G175800	TaEXPA5-D	3D	251	26792.3	9.11	-0.09	1-22	60-147	158-235
TraesCS4A01G034200	TaEXPA6-A	4A	254	27799.5	7.46	0.031	1-22	62-149	160-237
TraesCS4B01G271300	TaEXPA6-B	4B	254	27718.5	7.48	0.036	1-24	62-149	160-237
TraesCS4D01G270500	TaEXPA6-D	4D	254	27746.5	7.48	0.039	1-24	62-149	160-237
TraesCS2A01G393700	TaEXPA7-A	2A	258	27670.7	8.09	0.072	1-19	68-154	165-242
TraesCS2B01G411700	TaEXPA7-B	2B	258	27670.7	8.09	0.07	1-19	68-154	165-242
TraesCS2D01G391600	TaEXPA7-D	2D	258	27684.8	8.09	0.068	1-19	68-154	165-242
TraesCS3A01G187600	TaEXPA8-A	3A	246	25486.6	7.55	0.107	1-20	60-144	155-232
TraesCS3B01G217000	TaEXPA8-B	3B	246	25520.7	7.54	0.081	1-20	60-144	155-232
TraesCS3D01G191300	TaEXPA8-D	3D	246	25460.5	7.54	0.08	1-20	60-144	155-232
TraesCS5A01G481200	TaEXPA9-A	5A	268	28813.8	9.4	-0.048	1-29	75-164	175-252
TraesCS5B01G494400	TaEXPA9-B	5B	266	28546.5	9.5	-0.069	1-27	73-162	173-250
TraesCS5D01G494800	TaEXPA9-D	5D	266	28589.6	9.61	-0.039	1-27	73-162	173-250
TraesCS4A01G058400	TaEXPA12-A	4A	259	27673.7	9.05	-0.012	1-24	66-155	166-244
TraesCS4B01G246400	TaEXPA12-B	4B	259	27615.7	9.23	0.013	1-24	66-155	166-244
TraesCS4D01G245700	TaEXPA12-D	4D	259	27646.8	9.05	0.02	1-24	66-155	166-244
TraesCS1A01G406800	TaEXPA13-A	1A	256	27735.6	6.78	0.094	1-26	64-151	162-239
TraesCS5B01G528700	TaEXPA13-B	5B	256	27817.6	6.67	0.082	1-26	64-151	162-239
TraesCS5D01G527800	TaEXPA13-D	5D	256	27811.6	6.78	0.083	1-26	64-151	162-239
TraesCS1A01G406900	TaEXPA14-A	1A	254	27531.2	7.46	0.059	1-16	62-149	160-237
TraesCS5B01G528500	TaEXPA14-B	5B	254	27497.2	8.05	0.065	1-16	62-149	160-237
TraesCS5D01G527700	TaEXPA14-D	5D	255	27699.5	8.05	0.07	1-17	63-150	161-238
TraesCS4A01G058300	TaEXPA15-A	4A	259	27807.9	9.07	-0.049	1-24	66-155	166-244
TraesCS4B01G246500	TaEXPA15-B	4B	259	27489.6	8.79	0.084	1-24	66-155	166-244
TraesCS4D01G245900	TaEXPA15-D	4D	259	27598.7	9.16	0.029	1-24	66-155	166-244
TraesCS4A01G034400	TaEXPA16-A	4A	257	27081.3	9.11	-0.144	1-29	66-153	164-241
TraesCS4B01G271000	TaEXPA16-B	4B	257	27217.5	8.99	-0.149	1-29	66-153	164-241
TraesCS4D01G270100	TaEXPA16-D	4D	293	31197.1	8.89	-0.18	1-10	102-189	200-277
TraesCS3A01G160100	TaEXPA17-A	3A	258	27696.8	8.73	-0.054	1-24	67-156	164-242
TraesCS3B01G190700	TaEXPA17-B	3B	261	28065.2	9.03	-0.091	1-24	67-156	167-245
TraesCS3D01G167300	TaEXPA17-D	3D	261	28071.3	8.94	-0.051	1-24	67-156	167-245
TraesCS1A01G199400	TaEXPA18-A	1A	259	27480.4	8.9	0.069	1-24	67-153	164-243
TraesCS1B01G214200	TaEXPA18-B	1B	261	27738.7	9.02	0.092	1-29	69-155	166-245
TraesCS1D01G203100	TaEXPA18-D	1D	259	27481.4	8.91	0.096	1-24	67-153	164-243
TraesCS4A01G339200	TaEXPA19-A	4A	255	27641	8.05	-0.091	1-25	65-151	162-239
TraesCS5B01G548500	TaEXPA19-B	5B	255	27632.1	8.56	-0.1	1-25	65-151	162-239
TraesCS5D01G535500	TaEXPA19-D	5D	255	27582	8.35	-0.104	1-25	65-151	162-239
TraesCS4A01G034300	TaEXPA20-A	4A	253	27107.8	8.32	0.045	1-24	61-148	159-236
TraesCS4B01G271200	TaEXPA20-B	4B	253	27097.7	8.53	0.032	1-24	61-148	159-236
TraesCS4D01G270400	TaEXPA20-D	4D	253	26996.6	8.32	0.055	1-24	61-148	159-236
TraesCS5A01G443400	TaEXPA21-A	5A	253	27062.1	9.48	-0.188	1-24	65-153	164-205
TraesCS5B01G448000	TaEXPA21-B	5B	259	27737.6	8.96	-0.027	1-25	66-154	165-243
TraesCS5D01G450900	TaEXPA21-D	5D	258	27657.5	8.84	-0.048	1-24	65-153	164-242
TraesCS4A01G032600	TaEXPA22-A	4A	253	27566.2	6.24	0.091	1-24	61-148	159-236
TraesCS4B01G272800	TaEXPA22-B1	4B	253	27445.1	6.24	0.083	1-24	61-148	159-236
TraesCS4B01G272700	TaEXPA22-B2	4B	253	27746.3	6.38	-0.014	1-24	61-148	159-236
TraesCS4D01G271900	TaEXPA22-D1	4D	253	27545.2	5.84	0.083	1-24	61-148	159-236
TraesCS4D01G271700	TaEXPA22-D2	4D	253	27678.3	6.24	0.046	1-24	61-148	159-236
TraesCS2A01G066600	TaEXPA23-A	2A	261	27546	8.9	0.007	1-28	69-157	168-245
TraesCS2B01G078800	TaEXPA23-B	2B	262	27524.9	8.9	-0.003	1-29	70-158	169-246
TraesCS2D01G065000	TaEXPA23-D	2D	261	27547	8.9	0.035	1-28	69-157	168-245
TraesCS3A01G031800	TaEXPA24-A	3A	264	28356.4	8.98	-0.073	1-23	71-160	171-249
TraesCS3B01G051400	TaEXPA24-B	3B	264	28442.4	8.06	-0.058	1-23	71-160	171-249
F775_19619	TaEXPA24-D		264	28386.3	8.61	-0.089	1–23	71–160	173–245
TraesCS4A01G345000	TaEXPA25-A	4A	254	27531.2	7.46	0.059	1-16	62-149	160-237
TraesCS4B01G271100	TaEXPA25-B	4B	259	27424	6.87	0.043	1-22	66-154	165-242
TraesCS4D01G270200	TaEXPA25-D	4D	258	27123.8	7.55	0.153	1-25	65-153	164-241
TraesCS7D01G387400	TaEXPA26-D	7D	305	32736.2	8.95	-0.11	1-22	78-167	211-289
TraesCS7A01G399100	TaEXPA27-A	7A	260	27811.6	7.48	-0.017	1-20	69-156	167-244
TraesCS7B01G299700	TaEXPA27-B	7B	262	28059.9	7.48	-0.021	1-22	71-158	169-246
TraesCS7D01G393300	TaEXPA27-D	7D	261	27972.9	7.46	-0.001	1-21	70-157	168-245
TraesCS4B01G246600	TaEXPA28-B	4B	259	27607.8	8.7	0.116	1-24	66-155	166-244
TraesCS4D01G245800	TaEXPA28-D	4D	259	27559.6	9.02	0.047	1-24	66-155	166-244
TraesCS4B01G272600	TaEXPA29-B	4B	253	27737.4	6.78	0.041	1-24	61-148	159-236
TraesCS3A01G317900	TaEXPA30-A	3A	249	26983.3	6.52	-0.081	1-22	59-146	157-234
TraesCS3B01G347800	TaEXPA30-B	3B	249	26883.2	5.18	-0.088	1-22	59-146	157-234
TraesCS3D01G313100	TaEXPA30-D	3D	249	27051.4	7.5	-0.108	1-22	59-146	157-234
TraesCS3A01G318000	TaEXPA31-A	3A	249	27099.4	7.48	-0.131	1-22	59-146	157-234
TraesCS3B01G348000	TaEXPA31-B	3B	249	27035.2	6.52	-0.143	1-22	59-146	157-234
TraesCS3D01G313200	TaEXPA31-D	3D	249	26972.2	7.48	-0.131	1-22	59-146	157-234
TraesCS3A01G165600	TaEXPA32-A	3A	255	27340.2	5.69	-0.249	1-24	63-150	162-239
TraesCS3B01G200100	TaEXPA32-B	3B	255	27281.2	6.38	-0.272	1-17	63-150	162-239
TraesCS3D01G176000	TaEXPA32-D	3D	255	27341.2	5.69	-0.279	1-24	63-150	162-239
TraesCS6A01G307900	TaEXPA33-A	6A	286	29606.2	9.41	-0.078	1-22	92-183	194-271
TraesCS6B01G336500	TaEXPA33-B	6B	286	29558.1	9.43	-0.067	1-22	92-183	194-271
TraesCS6D01G287100	TaEXPA33-D	6D	318	29629.2	9.43	-0.061	1-22	92-183	194-272
TraesCS3A01G031700	TaEXPA34-A	3A	207	21872.9	8.11	0.019	1-23	71-160	171-207
TraesCS3B01G051100	TaEXPA34-B	3B	264	28382.5	8.59	-0.002	1-22	71-160	171-249
TraesCS3D01G029900	TaEXPA34-D	3D	264	28453.6	8.91	-0.026	1-23	71-160	171-249
TraesCS3B01G032800	TaEXPA35a	3B	264	28214.3	8.76	0.001	1-27	71-160	171-249
TraesCS3B01G051000	TaEXPA35b	3B	264	28446.5	7.54	-0.044	1-23	71-160	171-249
TraesCS3B01G051200	TaEXPA35c	3B	264	28446.5	7.54	-0.044	1-23	71-160	171-249
TraesCS3B01G051300	TaEXPA35d	3B	264	28416.5	8.39	-0.004	1-22	71-160	171-249
TraesCS3B01G051500	TaEXPA35e	3B	264	28415.6	8.75	-0.006	1-22	71-160	171-249
TraesCS3B01G051600	TaEXPA35f	3B	264	28492.5	8.06	-0.06	1-23	71-160	171-249
TraesCS3B01G051800	TaEXPA35g	3B	264	28411.3	8.1	-0.089	1-23	71-160	171-249
TraesCS3B01G052000	TaEXPA35h	3B	264	28446.5	8.39	-0.014	1-23	71-160	171-249
TraesCS1B01G156700	TaEXPA36-B	1B	252	27156.8	8.01	0.048	1-23	60-147	158-235
TraesCS1D01G139200	TaEXPA36-D	1D	256	26852.2	8.1	0.073	1-26	63-151	162-239
TraesCS7A01G022400	TaEXPA37-A	7A	279	29730.5	7.51	-0.097	1-23	87-173	184-263
TraesCS7B01G197100	TaEXPA37-B	7B	264	28614.5	8.74	-0.287	1-23	73-160	171-249
TraesCS7D01G019600	TaEXPA37-D	7D	262	28294.8	7.51	-0.153	1-27	70-156	167-246
TraesCS1B01G214300	TaEXPA38-B	1B	261	27682.6	8.9	0.08	1-29	69-155	166-245
TraesCS7D01G284000	TaEXPA38-D	7D	261	28333.2	8.87	-0.296	1-20	70-157	168-246
TraesCS5B01G528600	TaEXPA39-B	5B	174	19473.4	8.58	-0.024	1-31	2-69	81-157
TraesCS4D01G219700	TaEXPA39-D	4D	182	20382.4	9.36	-0.386	1-30	5-77	88-166
TraesCS4A01G345100	TaEXPA40-A	4A	225	24589	7.55	0.14	1-26	83-120	131-208
TraesCS3B01G032700	TaEXPA40-B	3B	225	24652	8.61	-0.253	1-47	32-121	132-210
TraesCS7B01G218200	TaEXPA41-B	7B	248	26523.1	6.93	-0.091	1-21	58-143	154-233
TraesCS4D01G271800	TaEXPA41-D	4D	249	27452.1	5.84	0.055	1-20	57-144	155-232
TraesCS3A01G160000	TaEXPA42-A	3A	214	22827.3	8.47	-0.013	1-24	67-156	167-214
TraesCS3B01G032500	TaEXPA43-B	3B	236	26250.2	9.78	-0.156	1-23	40-131	142-220
TraesCS3D01G313300	TaEXPA44-D	3D	244	26500.8	7.48	-0.078	1-17	54-141	152-229
TraesCS1A01G199300	TaEXPA45-A	1A	281	29870.9	8.6	-0.007	1-49	89-175	186-265
TraesCS7D01G484600	TaEXPA46-D	7D	260	27836.7	8.72	-0.016	1-25	66-155	166-244
TraesCS4A01G470100	TaEXPA47-A	4A	277	29614.4	6.92	-0.051	1-26	85-171	182-261
F775_14978	TaEXPA48		150	16305.8	8.37	-0.183	1-32	19-107	118-150
TraesCS1A01G212400	TaEXPB1-A	1A	265	28714.1	4.98	-0.264	1-24	77-156	168-249
TraesCS1B01G226000	TaEXPB1-B	1B	270	28627	4.98	-0.262	1-24	76-155	167-248
TraesCS1D01G215400	TaEXPB1-D	1D	264	28687.1	4.98	-0.248	1-24	76-155	167-248
TraesCS1A01G212600	TaEXPB2-A	1A	278	30691.7	6.93	-0.321	1-23	87-166	178-262
TraesCS1B01G226100	TaEXPB2-B	1B	312	34671.3	6.31	-0.285	1-21	121-200	212-296
TraesCS1D01G215500	TaEXPB2-D	1D	315	34698.4	6.94	-0.259	1-24	124-203	215-299
TraesCS5A01G530100	TaEXPB4-A	5A	270	28996.9	8.02	-0.414	1-24	82-161	174-255
TraesCS1A01G208200	TaEXPB5-A	1A	265	28503.8	9.01	-0.178	1-22	77-149	169-250
TraesCS1B01G222300	TaEXPB5-B	1B	265	28581.9	9.01	-0.186	1-22	77-149	169-250
TraesCS1D01G211500	TaEXPB5-D	1D	265	28577.9	9.09	-0.183	1-22	77-149	169-250
TraesCS1A01G212000	TaEXPB7-A	1A	270	29137.9	6.5	-0.181	1-26	82-161	173-254
TraesCS1B01G225700	TaEXPB7-B	1B	302	32557.2	6.64	0.02	1-26	114-193	205-286
TraesCS1D01G215100	TaEXPB7-D	1D	283	31027.5	8.87	-0.272	1-68	95-174	186-267
TraesCS6A01G032700	TaEXPB8-A	6A	273	29963	9.39	-0.274	1-26	79-160	172-257
TraesCS6B01G046200	TaEXPB8-B	6B	273	29869	9.31	-0.194	1-26	79-160	172-257
TraesCS6D01G037700	TaEXPB8-D	6D	273	29890.9	9.48	-0.259	1-26	79-160	172-257
TraesCS3A01G488000	TaEXPB9-A	3A	289	30150.6	9.4	-0.033	1-17	98-180	192-273
TraesCS3B01G535800	TaEXPB9-B	3B	289	30349	9.49	0.002	1-25	98-180	192-273
TraesCS3D01G482800	TaEXPB9-D	3D	288	30003.6	9.48	0.012	1-25	97-179	191-272
TraesCS1A01G212200	TaEXPB10-A	1A	271	29853.8	8.8	-0.256	1-24	77-158	170-255
TraesCS1B01G225800	TaEXPB10-B	1B	271	29977	8.8	-0.269	1-26	77-158	170-255
TraesCS1D01G215200	TaEXPB10-D	1D	314	35410.1	9.35	-0.446	1-67	120-201	213-298
TraesCS2A01G413500	TaEXPB12-A	2A	281	29498.3	9.17	-0.125	1-25	79-160	172-264
TraesCS2B01G432200	TaEXPB12-B	2B	281	29494.3	9.16	-0.104	1-25	79-160	172-264
TraesCS2D01G411100	TaEXPB12-D	2D	281	29496.4	9.16	-0.105	1-25	79-160	172-264
TraesCS6A01G249300	TaEXPB13-A	6A	289	30322.8	9.45	-0.136	1-25	98-180	192-273
TraesCS6B01G275700	TaEXPB13-B	6B	289	30294.7	9.24	-0.131	1-25	98-180	192-273
TraesCS6D01G231300	TaEXPB13-D	6D	289	30308.8	9.45	-0.139	1-25	98-180	192-273
TraesCS5A01G073100	TaEXPB14-A	5A	342	37555.7	7.01	-0.137	1-26	107-186	198-285
TraesCS5B01G079400	TaEXPB14-B	5B	341	37470.7	7.5	-0.094	1-27	106-185	197-284
TraesCS5D01G086000	TaEXPB14-D	5D	347	38014.3	7.95	-0.135	1-28	112-191	203-290
TraesCS2A01G458900	TaEXPB15-A	2A	265	28794.1	9.07	-0.163	1-22	77-156	169-250
TraesCS2B01G480700	TaEXPB15-B	2B	265	28791.1	9.22	-0.174	1-22	77-156	169-250
TraesCS2D01G459300	TaEXPB15-D	2D	265	28779	9.24	-0.217	1-23	77-156	169-250
TraesCS6A01G249200	TaEXPB16-A	6A	287	29956.1	8.74	-0.114	1-26	93-176	188-271
TraesCS6B01G275800	TaEXPB16-B	6B	287	30016.3	8.85	-0.083	1-26	93-176	188-271
TraesCS6D01G231200	TaEXPB16-D	6D	287	30107.3	8.74	-0.135	1-26	93-176	188-271
TraesCS6A01G249400	TaEXPB17-A	6A	265	27393.7	5.56	-0.117	1-27	73-155	163-246
TraesCS6D01G231400	TaEXPB17-D	6D	266	27750.3	6.27	-0.042	1-27	73-156	168-251
TraesCS2A01G413400	TaEXPB18-A	2A	261	27787.7	8.69	-0.269	1-27	64-145	157-244
TraesCS2B01G432100	TaEXPB18-B	2B	261	27912.9	8.8	-0.27	1-27	64-145	157-244
TraesCS2D01G411200	TaEXPB18-D	2D	261	27859.7	8.57	-0.281	1-27	64-145	157-244
TraesCS1A01G212300	TaEXPB19-A	1A	274	30222.5	9.44	-0.362	1-25	82-161	173-258
TraesCS1B01G225900	TaEXPB19-B	1B	298	32780.5	9.48	-0.295	1-49	106-185	197-282
TraesCS1D01G215300	TaEXPB19-D	1D	274	30189.4	9.44	-0.339	1-25	82-161	173-258
TraesCS3B01G524500	TaEXPB20-B	3B	311	32476.5	5.27	-0.19	1-26	118-199	211-294
TraesCS3D01G474800	TaEXPB20-D	3D	314	32644.5	5.15	-0.239	1-27	121-202	214-297
TRIUR3_08652	TaEXPB21-A		372	39105.4	7.05	-0.005	1-26	72-164	213-296
TraesCS5B01G376500	TaEXPB21-B	5B	309	32456.8	5.48	0.09	1-26	72-164	176-260
TraesCS5D01G384200	TaEXPB21-D	5D	308	32213.5	5.43	0.119	1-26	72-164	176-259
TraesCSU01G009600	TaEXPB22-A	UN	253	26463	8.31	-0.02	1-27	64-146	158-238
TraesCS2B01G095700	TaEXPB22-B	2B	252	26421	8.31	0	1-26	63-145	157-237
TraesCS2D01G078800	TaEXPB22-D	2D	254	26741.4	7.5	0.045	1-27	64-146	158-238
TraesCS2A01G413600	TaEXPB24-A	2A	262	26924.6	7.52	0.188	1-26	72-153	165-247
TraesCS2B01G432300	TaEXPB24-B	2B	262	26981.6	8.05	0.121	1-26	72-153	165-247
TraesCS2D01G411000	TaEXPB24-D	2D	262	26873.5	7.52	0.2	1-26	72-153	165-247
TraesCS3A01G011100	TaEXPB27-A	3A	274	29821.8	6.88	-0.295	1-23	73-154	166-258
TraesCS3B01G014300	TaEXPB27-B	3B	274	29838	7.62	-0.273	1-26	76-157	169-258
TraesCS3D01G000500	TaEXPB27-D	3D	274	29886	7.17	-0.284	1-26	76-157	169-258
TraesCS6A01G235800	TaEXPB28-A	6A	267	28290.3	8.99	0.018	1-29	76-158	170-251
TraesCS6B01G264400	TaEXPB28-B	6B	268	28449.5	8.99	0.021	1-32	77-159	171-252
TraesCS6D01G218500	TaEXPB28-D	6D	268	28501.5	8.93	0.029	1-30	77-159	171-252
TraesCS2A01G080800	TaEXPB29-A	2A	254	26596.9	8.57	-0.165	1-27	64-146	158-238
TraesCS2B01G095600	TaEXPB29-B	2B	255	26434.6	7.51	-0.107	1-26	63-145	157-239
TraesCS2D01G078900	TaEXPB29-D	2D	254	26489.8	7.55	-0.125	1-27	64-146	158-238
TraesCS6A01G217100	TaEXPB30-A	6A	297	31640.5	4.71	-0.157	1-24	103-182	194-281
TraesCS6B01G245700	TaEXPB30-B	6B	296	31467.3	4.77	-0.154	1-24	102-181	193-280
TraesCS6D01G198400	TaEXPB30-D	6D	299	31794.6	4.64	-0.186	1-24	105-184	196-283
TraesCS2A01G580300	TaEXPB31-A	2A	249	26285.6	9.1	-0.185	1-26	63-145	155-235
TraesCS2B01G607400	TaEXPB31-B	2B	249	26067.3	8.97	-0.205	1-26	63-145	155-235
TraesCS2D01G592900	TaEXPB31-D	2D	249	26208.5	9.19	-0.215	1-26	63-145	155-235
TraesCS2A01G105200	TaEXPB32-A	2A	254	26909.5	8.34	-0.065	1-27	64-147	159-239
TraesCS2D01G104800	TaEXPB32-D	2D	254	26826.3	8.34	-0.063	1-27	64-147	159-239
TraesCS2A01G373000	TaEXPB33-A	2A	281	29427.6	8.99	-0.023	1-25	86-167	181-262
TraesCS2B01G390000	TaEXPB33-B	2B	281	29513.6	8.89	-0.046	1-25	86-167	181-262
TraesCS2B01G122100	TaEXPB35-B	2B	191	20079.8	5.34	-0.029	1-53	2-82	97-177
TraesCS3D01G000400	TaEXPB35-D	3D	203	22635.7	5.23	-0.385	1-34	2-83	95-187
TraesCS3A01G480000	TaEXPB36-A	3A	321	33334.3	5.31	-0.26	1-26	128-209	221-304
TraesCS3B01G526800	TaEXPB36-B	3B	300	31366.3	5.17	-0.205	1-25	107-188	200-283
TraesCS3D01G476700	TaEXPB36-D	3D	307	32446.7	5.36	-0.17	1-24	114-195	207-290
TraesCS5A01G530700	TaEXPB37-A	5A	270	29025	8.02	-0.405	1-24	82-161	174-255
TraesCS4B01G362100	TaEXPB37-B	4B	270	29037	8.02	-0.427	1-24	82-161	174-255
TraesCS4D01G355100	TaEXPB37-D	4D	270	29143.1	8.53	-0.453	1-24	82-161	174-255
TraesCS5A01G538000	TaEXPB38-A	5A	284	30772.9	9.04	-0.317	1-26	91-170	182-268
TraesCS4B01G375200	TaEXPB38-B	4B	292	31684.1	9.18	-0.287	1-33	100-179	191-276
TraesCS4D01G361900	TaEXPB38-D	4D	297	32039.5	9.16	-0.279	1-32	102-181	193-281
TraesCS4B01G362500	TaEXPB39-B	4B	270	29023	8.02	-0.425	1-24	82-161	174-255
TraesCS4D01G355700	TaEXPB39-D	4D	268	28937	8.81	-0.424	1-22	80-159	172-253
TraesCS4B01G362600	TaEXPB40-B	4B	270	29023	8.02	-0.425	1-24	82-161	174-255
TraesCS4D01G355800	TaEXPB40-D	4D	270	29143.1	8.53	-0.453	1-24	82-161	174-255
TraesCS4B01G375600	TaEXPB41-B	4B	341	35604.8	5.8	-0.315	1-25	139-220	232-325
TraesCS4D01G361700	TaEXPB41-D	4D	316	33455.5	5.8	-0.281	1-23	115-196	208-300
TraesCS6B01G046000	TaEXPB42a	6B	273	29865	9.31	-0.197	1-26	79-160	172-257
TraesCS6B01G046100	TaEXPB42b	6B	273	30018.2	9.45	-0.219	1-26	79-160	172-257
TraesCS6B01G046300	TaEXPB42c	6B	273	29941	9.28	-0.219	1-26	79-160	172-257
TraesCS6B01G046400	TaEXPB42d	6B	273	29948	9.57	-0.259	1-26	79-160	172-257
TraesCS6D01G037500	TaEXPB42e	6D	273	29808	9.42	-0.195	1-26	79-160	172-257
TraesCS2A01G081200	TaEXPB43-A	2A	254	26489.7	8.09	-0.145	1-27	64-146	158-238
TraesCS2A01G580200	TaEXPB44-A	2A	251	26355.7	8.86	-0.157	1-27	64-146	156-236
TraesCS3A01G479900	TaEXPB45-A	3A	319	33610.8	4.95	-0.255	1-24	126-207	219-302
TraesCS3B01G014400	TaEXPB46-B	3B	248	26977.6	6.21	-0.363	1-15	48-129	141-233
TraesCS3D01G476800	TaEXPB47-D	3D	194	20208.9	5.01	0.012	1-26	45-119	131-187
TraesCS6A01G249700	TaEXPB48-A	6A	266	27690.2	6.79	-0.042	1-27	73-156	168-251
TraesCSU01G085500	TaEXPB49	UN	196	21919	8.95	-0.335	1-27	2-83	95-180
TraesCS5A01G498900	TaEXLA1-A	5A	275	29628	9.5	-0.062	1-30	68-147	159-243
TraesCS4B01G326900	TaEXLA1-B	4B	275	29527	9.39	-0.013	1-30	68-147	159-243
TraesCS4D01G323600	TaEXLA1-D	4D	277	29663.2	9.35	-0.01	1-32	70-149	161-245
TraesCS5A01G499300	TaEXLA2-A	5A	273	28875	8.78	0.025	1-27	65-144	156-241
TraesCS4B01G327200	TaEXLA2-B	4B	268	28615.6	8.31	-0.045	1-22	60-139	151-236
TraesCS4D01G324000	TaEXLA2-D	4D	273	28935	7.98	-0.004	1-27	65-144	156-241
TraesCS5A01G499100	TaEXLA3-A	5A	250	26629.4	5.24	0.104	1-29	43-121	133-218
TraesCS4B01G327100	TaEXLA3-B	4B	271	28685.5	5.75	-0.023	1-25	64-142	154-239
TraesCS4D01G323900	TaEXLA3-D	4D	271	28883.9	6.71	-0.023	1-25	64-142	154-239
TraesCS4D01G323800	TaEXLA4-D	4D	270	28670.6	5.39	0.048	1-25	64-142	154-238
TraesCS1A01G203200	TaEXLA5-A	1A	282	29485.5	9.35	-0.015	1-30	69-142	166-250
TraesCS1B01G217200	TaEXLA5-B	1B	275	28582.5	9.5	-0.02	1-24	63-135	160-243
TraesCS1D01G206700	TaEXLA5-D	1D	283	29554.6	9.68	-0.064	1-24	63-134	167-251
TraesCS5A01G499200	TaEXLA6-A	5A	263	28126.2	7.38	-0.037	1-27	66-145	151-232
TraesCS7A01G546300	TaEXLA7-A	7A	321	33031.4	8.03	0.076	1-31	85-165	180-280
TraesCS7D01G532400	TaEXLA7-D	7D	308	32138.3	9.02	-0.037	1-19	78-153	176-273
