# Supplementary material for: Genome-wide identification and expression analysis of expansin gene family in common wheat (Triticum aestivum L.)
Source: BMC Genomics. 2019 Feb 1;20:101. doi: 10.1186/s12864-019-5455-1 (PMC6359794; doi:10.1186/s12864-019-5455-1)
Supplement: Supplementary file 5 — Table S3. Coevolution sites in wheat expansin (All sites are located on the reference sequence TaEXPA1-A based on the multiple alignment results). (XLSX 10 kb) [file 12864_2019_5455_MOESM5_ESM.xlsx]

## Sheet: Table S3
Table S3 Coevolution sites in EXPANSIN
Group	Coevolution sites
1	15C,16L
2	19R,20Q
3	24G,25G
4	46M,47G
5	249A,250Q
Note: All sites are located on the reference sequence TaEXPA1-A based on the multiple alignment results.
