# Supplementary material for: Genome-wide identification and expression analysis of expansin gene family in common wheat (Triticum aestivum L.)
Source: BMC Genomics. 2019 Feb 1;20:101. doi: 10.1186/s12864-019-5455-1 (PMC6359794; doi:10.1186/s12864-019-5455-1)
Supplement: Supplementary file 6 — Table S4 Cis-element analysis of 2000 bp nucleotide sequences data upstream of the translation initiation codon of expansin genes. (XLSX 141 kb) [file 12864_2019_5455_MOESM6_ESM.xlsx]

## Sheet: Table S4
Table S4: Cis-element analysis of 2000 bp nucleotide sequences data upstream of the translation initiation codon of expansin genes
	Catergory			Light responsive elements																																			Development related elements
	Cis-element		Total	G-Box	G-box	AE-box	GT1-motif	Sp1	ACE	4cl-CMA1b	ATCT-motif	Box 4	I-box	MRE	chs-Unit 1 m1	GATA-motif	Box II	TCCC-motif	ATC-motif	GA-motif	TCT-motif	LAMP-element	AE-box	Gap-box	L-box	chs-CMA1a	CAG-motif	3-AF3 binding site	3-AF1 binding site	AT1-motif	GTGGC-motif	C-box	chs-CMA2a	AAAC-motif	Pc-CMA2c	Pc-CMA2a	chs-CMA2c	chs-CMA2b	GCN4_motif	circadian	CAT-box	motif I	CCGTCC-box	MSA-like	dOCT	HD-Zip 1	NON-box	O2-site	OCT
				cis-acting regulatory element involved in light responsiveness	cis-acting regulatory element involved in light responsiveness	part of a module for light response	light responsive element	light responsive element	cis-acting element involved in light responsiveness	light responsive element	part of a conserved DNA module involved in light responsiveness	part of a conserved DNA module involved in light responsiveness	part of a light responsive element	MYB binding site involved in light responsiveness	part of a light responsive element	part of a light responsive element	part of a light responsive element	part of a light responsive element		part of a light responsive element	part of a light responsive element	part of a light responsive element	part of a module for light response	part of a light responsive element	part of a light responsive element	part of a light responsive element	part of a light response element	part of a conserved DNA module array (CMA3)	light responsive element	part of a light responsive module	part of a light responsive element	cis-acting regulatory element involved in light responsiveness	part of a light responsive element		part of a light responsive element	part of a light responsive element	part of a light responsive element	part of a light responsive element	cis-regulatory element involved in endosperm expression	cis-acting regulatory element involved in circadian control	cis-acting regulatory element related to meristem expression	cis-acting regulatory element root specific	cis-acting regulatory element related to meristem specific activation	cis-acting element involved in cell cycle regulation		element involved in differentiation of the palisade mesophyll cells	cis-acting regulatory element related to meristem specific activation	cis-acting regulatory element involved in zein metabolism regulation
EXPA	TaEXPA1-A	TraesCS1A01G300200	116	1	10	0	2	3	1	0	0	0	1	0	0	0	0	1	0	0	1	0	0	0	0	0	0	0	0	0	0	0	0	0	0	0	0	0	0	0	0	0	0	0	0	0	0	1	0
	TaEXPA1-B	TraesCS1B01G310300	92	2	6	0	2	3	2	0	0	0	0	0	0	0	0	0	0	0	1	0	0	0	0	0	0	0	0	0	0	0	0	0	0	0	0	0	0	0	1	1	0	1	0	0	0	1	0
	TaEXPA1-D	TraesCS1D01G299700	80	3	4	0	2	1	1	0	0	1	0	0	0	0	0	1	0	1	0	0	0	0	0	0	0	0	0	0	0	0	0	0	0	0	0	0	0	0	0	0	0	0	0	0	0	0	0
	TaEXPA2-D	TraesCS7D01G314100	90	4	5	0	0	0	0	0	0	1	0	0	0	0	0	0	0	0	1	0	0	0	0	0	0	0	0	0	0	0	0	0	1	0	0	0	0	0	3	0	0	0	0	0	0	0	0
	TaEXPA3-A	TraesCS3A01G344800	117	1	5	0	2	0	1	0	0	2	1	0	0	0	0	0	0	0	0	0	0	0	0	0	0	0	0	0	0	0	0	0	0	0	0	0	0	0	3	0	1	3	0	0	0	1	0
	TaEXPA3-B1	TraesCS3B01G376800	122	1	6	0	3	2	0	0	0	3	2	0	0	0	0	0	0	0	0	0	0	0	0	0	0	1	0	0	0	0	0	0	0	0	0	0	0	0	3	0	0	2	0	0	0	2	0
	TaEXPA3-B2	TraesCS3B01G376900	105	0	4	0	3	0	0	0	0	2	0	0	0	0	0	0	0	0	0	0	0	1	0	0	0	0	0	1	0	0	0	0	0	0	0	0	0	1	1	0	0	0	0	0	0	2	0
	TaEXPA3-D1	TraesCS3D01G338600	82	0	1	0	0	1	0	0	0	2	1	0	0	1	0	0	0	0	2	0	0	0	0	0	0	0	0	0	0	0	1	0	0	0	0	0	0	0	3	0	0	0	0	0	0	0	0
	TaEXPA3-D2	TraesCS3D01G338400	125	2	8	0	3	2	0	0	0	2	1	0	0	0	0	0	0	0	0	0	0	0	0	0	0	0	0	0	0	0	0	0	0	0	0	0	0	1	1	0	1	2	0	0	0	0	0
	TaEXPA4-A	TraesCS3A01G318100	112	0	5	0	2	0	0	1	0	2	1	0	0	0	0	1	0	0	2	1	0	0	0	0	0	0	0	0	0	0	0	0	0	0	0	0	0	0	0	0	0	1	0	1	0	1	0
	TaEXPA4-B	TraesCS3B01G347900	115	0	4	0	2	1	0	0	0	2	1	0	0	0	0	1	0	0	0	1	0	0	0	0	0	0	0	0	0	0	0	0	0	0	0	0	0	0	0	0	0	2	0	1	0	1	0
	TaEXPA4-D	TraesCS3D01G313400	95	0	4	0	1	0	0	0	0	0	1	1	0	1	0	1	0	0	1	0	0	0	0	0	0	0	0	0	0	0	0	0	0	0	0	0	0	0	2	0	1	1	0	1	0	1	0
	TaEXPA5-A	TraesCS3A01G165900	123	2	2	0	0	1	0	0	0	0	2	0	0	1	0	0	0	0	1	0	0	0	0	0	0	0	0	0	0	1	0	0	0	0	0	0	1	0	0	0	2	0	0	0	0	1	0
	TaEXPA5-B	TraesCS3B01G199900	115	3	3	0	1	2	0	0	4	1	0	0	0	0	0	1	0	0	0	0	0	0	0	0	0	0	0	0	0	1	0	0	0	0	0	0	0	0	0	0	0	0	0	0	0	0	0
	TaEXPA5-D	TraesCS3D01G175800	113	3	1	0	0	0	0	0	1	0	1	0	0	0	0	0	0	0	0	0	0	0	0	1	1	0	0	0	0	0	0	0	0	0	0	0	1	0	1	0	0	0	0	0	0	1	0
	TaEXPA6-A	TraesCS4A01G034200	98	1	2	0	3	0	0	0	0	0	1	1	0	1	0	1	0	0	0	0	0	0	0	0	0	0	0	0	0	0	0	0	0	0	0	0	0	0	0	0	0	0	0	0	0	1	0
	TaEXPA6-B	TraesCS4B01G271300	84	1	1	0	1	0	0	0	0	0	1	0	0	0	0	0	0	0	1	0	0	0	0	0	0	0	1	0	0	0	0	0	0	0	0	0	0	0	0	0	0	0	0	0	0	1	0
	TaEXPA6-D	TraesCS4D01G270500	88	2	1	0	1	0	0	0	0	0	1	0	0	1	0	0	0	0	0	0	0	0	0	0	0	0	0	0	0	0	0	0	0	0	0	0	0	0	0	0	0	0	0	0	0	1	0
	TaEXPA7-A	TraesCS2A01G393700	87	1	7	0	1	1	0	0	0	1	0	0	0	2	0	0	0	0	0	0	0	1	0	0	0	0	0	0	0	0	0	0	0	0	0	0	0	0	1	0	4	0	0	0	0	1	0
	TaEXPA7-B	TraesCS2B01G411700	107	0	2	0	0	3	0	0	0	1	3	0	0	2	0	0	0	0	0	0	0	0	0	0	0	0	0	0	0	0	0	0	0	0	0	0	0	0	3	0	1	1	0	0	0	1	0
	TaEXPA7-D	TraesCS2D01G391600	112	5	8	0	0	0	0	0	0	0	0	0	0	0	0	1	0	0	0	0	0	0	0	0	0	0	0	0	0	0	0	0	0	0	0	0	0	1	1	0	0	0	1	0	0	2	0
	TaEXPA8-A	TraesCS3A01G187600	78	1	0	0	1	0	0	0	0	0	0	0	0	0	0	0	0	0	1	0	0	0	0	0	0	0	0	0	0	0	0	0	0	0	0	0	0	0	2	0	0	0	0	0	0	3	0
	TaEXPA8-B	TraesCS3B01G217000	107	1	1	0	1	2	0	0	0	0	0	0	1	0	0	0	0	0	0	0	0	0	0	0	0	0	0	0	0	0	0	0	0	0	0	0	0	0	2	0	0	0	1	0	0	1	0
	TaEXPA8-D	TraesCS3D01G191300	94	1	0	0	1	1	0	0	0	2	0	0	0	0	0	0	0	0	0	0	0	2	0	0	0	0	0	0	0	0	0	0	0	0	0	0	0	0	2	0	0	0	0	0	0	2	0
	TaEXPA9-A	TraesCS5A01G481200	82	3	2	0	0	3	0	0	1	1	1	0	0	0	0	1	0	0	1	0	1	0	0	0	0	0	0	0	1	0	0	0	0	0	0	0	0	0	1	0	2	0	0	0	0	0	0
	TaEXPA9-B	TraesCS5B01G494400	95	0	7	0	0	4	0	0	1	1	1	0	0	0	0	1	0	0	0	0	0	0	0	0	0	0	0	0	4	0	0	0	0	0	0	0	0	0	3	0	5	0	0	0	0	1	0
	TaEXPA9-D	TraesCS5D01G494800	79	0	2	0	0	3	0	0	1	0	1	0	0	0	0	2	0	0	1	0	0	0	0	0	1	0	0	0	1	0	0	0	0	0	0	0	0	0	2	0	4	0	0	0	0	0	0
	TaEXPA12-A	TraesCS4A01G058400	103	1	3	0	0	3	1	0	0	4	0	0	0	1	0	1	0	0	0	0	0	0	0	0	0	0	0	0	0	0	0	0	0	0	0	0	0	0	2	0	1	0	0	0	0	1	0
	TaEXPA12-B	TraesCS4B01G246400	104	2	3	0	0	0	1	0	0	1	0	0	0	1	0	0	0	0	0	0	0	0	0	0	0	0	0	0	0	0	0	0	0	0	0	0	0	0	0	0	2	0	0	0	0	0	0
	TaEXPA12-D	TraesCS4D01G245700	122	4	9	0	2	0	2	0	0	3	0	0	0	0	0	0	0	1	1	0	0	0	0	1	0	0	0	0	0	0	0	0	0	0	0	0	0	0	0	0	1	0	0	0	0	1	0
	TaEXPA13-A	TraesCS1A01G406800	183	1	3	1	2	0	0	0	0	3	1	1	0	0	0	0	0	0	0	0	0	1	0	0	0	0	0	0	0	0	0	0	0	0	0	0	0	1	0	0	1	1	0	0	0	1	0
	TaEXPA13-B	TraesCS5B01G528700	141	2	0	0	2	0	0	0	0	1	0	0	0	0	0	0	0	0	0	0	0	1	0	0	0	0	0	0	0	0	0	0	0	0	0	0	0	0	0	0	2	1	0	0	0	1	0
	TaEXPA13-D	TraesCS5D01G527800	111	1	3	0	1	1	0	0	1	0	1	0	0	1	0	1	0	0	0	0	0	0	0	0	0	0	0	0	0	0	0	0	0	0	0	0	0	1	2	0	1	1	0	0	0	1	0
	TaEXPA14-A	TraesCS1A01G406900	122	0	1	0	2	0	0	0	0	0	2	0	0	1	0	0	0	0	1	0	1	0	0	0	0	0	0	0	0	0	0	0	0	0	0	0	1	0	2	0	0	1	2	1	0	1	0
	TaEXPA14-B	TraesCS5B01G528500	122	1	0	0	2	0	0	0	0	1	3	0	0	1	0	0	0	0	2	0	0	0	0	0	0	0	0	0	0	0	0	0	0	0	0	0	0	0	0	0	0	1	1	0	0	1	0
	TaEXPA14-D	TraesCS5D01G527700	124	1	2	0	2	0	0	0	0	2	2	0	0	1	0	0	0	0	1	0	1	0	0	0	0	0	0	0	0	0	0	0	0	0	0	0	0	0	2	0	0	1	1	1	0	3	0
	TaEXPA15-A	TraesCS4A01G058300	88	1	2	0	0	1	1	0	0	2	0	0	0	1	0	0	0	0	0	0	0	0	0	0	1	0	0	0	0	0	0	0	0	0	0	0	0	0	1	0	2	0	0	0	0	0	0
	TaEXPA15-B	TraesCS4B01G246500	99	4	0	0	0	1	1	0	0	0	0	1	0	1	0	1	0	0	1	0	1	0	0	0	0	0	0	0	0	0	0	0	0	0	0	0	0	0	2	0	1	0	0	0	0	1	0
	TaEXPA15-D	TraesCS4D01G245900	81	1	1	0	0	0	1	0	0	0	0	1	0	0	0	0	0	1	1	0	0	0	0	0	0	0	0	0	0	0	0	0	0	0	0	0	0	0	2	0	1	0	0	0	0	0	0
	TaEXPA16-A	TraesCS4A01G034400	100	2	3	0	2	2	0	0	0	0	0	0	0	1	0	1	0	1	0	0	1	0	0	0	0	1	1	0	3	0	1	0	0	0	0	0	0	0	1	0	0	2	1	0	0	0	0
	TaEXPA16-B	TraesCS4B01G271000	102	2	5	0	1	3	0	0	1	0	1	1	0	0	0	1	0	0	0	0	1	0	0	0	0	0	0	0	0	0	0	0	0	0	0	0	1	0	1	0	0	2	1	0	0	0	0
	TaEXPA16-D	TraesCS4D01G270100	98	3	5	0	1	5	0	0	0	1	0	0	0	0	1	1	0	0	1	0	0	0	0	0	0	1	0	0	1	0	0	0	0	0	0	0	0	0	0	0	0	0	1	0	0	0	0
	TaEXPA17-A	TraesCS3A01G160100	128	2	3	0	0	0	1	0	0	0	1	0	0	0	0	0	0	0	0	0	1	0	0	0	0	0	1	0	0	0	0	0	0	0	0	0	1	0	1	0	2	0	0	0	0	1	0
	TaEXPA17-B	TraesCS3B01G190700	107	1	3	0	0	0	0	0	0	1	1	0	0	1	0	0	0	0	1	0	0	0	0	0	0	0	0	0	0	0	0	0	0	0	0	0	0	0	0	0	1	0	0	0	0	2	0
	TaEXPA17-D	TraesCS3D01G167300	133	1	3	0	0	1	1	0	0	0	0	0	0	0	0	0	0	0	0	0	1	0	0	0	0	0	0	0	0	0	0	0	0	0	0	0	0	0	0	0	1	0	0	0	0	1	0
	TaEXPA18-A	TraesCS1A01G199400	112	0	2	0	1	0	0	0	1	0	1	1	0	0	0	1	0	0	2	0	0	0	0	0	0	0	0	0	0	0	0	0	0	0	0	0	0	0	1	0	0	0	0	0	0	1	0
	TaEXPA18-B	TraesCS1B01G214200	111	2	5	0	0	1	0	0	0	1	0	0	0	0	0	0	0	1	0	0	0	1	0	0	0	0	0	0	1	0	0	0	0	0	0	0	0	0	0	0	0	0	0	0	0	1	0
	TaEXPA18-D	TraesCS1D01G203100	91	1	3	0	1	0	0	0	1	0	1	0	0	1	0	0	0	0	0	0	0	1	0	0	0	0	0	0	0	0	0	0	0	0	0	0	0	1	1	0	0	1	0	0	1	1	0
	TaEXPA19-A	TraesCS4A01G339200	118	0	2	0	1	1	0	0	0	1	0	0	0	0	0	0	0	0	1	0	0	1	0	0	0	0	0	0	0	0	0	0	0	0	0	0	0	1	1	0	1	0	0	0	0	1	0
	TaEXPA19-B	TraesCS5B01G548500	110	0	2	0	1	1	0	0	0	0	0	0	0	0	0	0	0	0	1	0	0	0	0	0	0	0	0	0	0	0	0	0	0	0	0	0	0	1	1	0	0	0	0	0	0	1	0
	TaEXPA19-D	TraesCS5D01G535500	120	0	2	0	2	1	1	0	0	1	0	0	0	0	0	0	0	0	1	0	0	0	0	0	0	0	0	0	0	0	0	0	0	0	0	0	0	1	2	0	1	0	0	0	0	1	0
	TaEXPA20-A	TraesCS4A01G034300	133	1	3	0	0	1	0	0	0	0	0	0	0	0	0	0	0	0	0	0	0	0	0	0	0	0	0	0	0	0	0	0	0	0	0	0	0	0	1	0	3	0	0	0	0	1	1
	TaEXPA20-B	TraesCS4B01G271200	88	1	1	0	0	0	0	0	0	0	0	0	0	0	0	1	0	0	1	0	0	0	0	0	0	0	0	0	0	0	0	0	0	0	0	0	0	0	1	0	0	0	0	0	0	1	0
	TaEXPA20-D	TraesCS4D01G270400	99	0	2	0	0	0	0	0	0	0	1	0	0	0	0	0	0	1	0	0	0	0	0	0	0	0	0	0	0	0	0	0	0	0	0	0	0	0	1	0	0	0	0	0	0	0	0
	TaEXPA21-A	TraesCS5A01G443400	87	0	5	0	0	0	0	0	0	0	0	1	0	0	0	0	0	0	0	0	0	0	0	0	0	0	0	0	0	0	0	0	0	0	0	0	0	0	1	0	1	0	0	0	0	6	0
	TaEXPA21-B	TraesCS5B01G448000	114	1	6	0	0	0	0	0	0	0	0	1	0	2	0	0	0	0	1	0	1	0	0	0	0	0	0	0	0	0	0	0	0	0	0	0	0	0	2	0	1	0	0	0	0	1	0
	TaEXPA21-D	TraesCS5D01G450900	94	1	8	0	0	0	0	0	0	1	0	1	0	1	1	0	0	0	0	0	0	0	0	0	0	0	1	0	0	0	0	0	0	0	0	0	0	1	0	0	1	0	0	0	0	3	0
	TaEXPA22-A	TraesCS4A01G032600	81	0	2	0	0	2	0	0	0	1	0	0	0	0	0	1	0	0	0	0	0	0	0	1	0	0	0	0	0	0	0	0	0	0	0	0	0	0	1	0	1	0	0	0	0	2	0
	TaEXPA22-B1	TraesCS4B01G272800	98	0	1	0	1	0	0	0	0	1	0	0	0	1	0	1	0	0	0	0	0	1	0	0	0	0	0	0	0	0	0	0	0	0	0	0	0	0	0	0	0	0	0	0	0	1	0
	TaEXPA22-B2	TraesCS4B01G272700	99	1	1	0	4	0	0	0	0	2	0	0	0	1	0	0	0	0	0	0	0	0	0	0	0	0	0	0	0	0	0	0	0	0	0	0	0	0	0	0	0	0	0	0	0	2	0
	TaEXPA22-D1	TraesCS4D01G271900	95	0	1	0	2	1	0	0	0	4	0	0	0	1	0	1	1	1	0	0	0	0	1	0	0	0	0	0	0	0	0	0	0	0	0	0	0	0	1	0	0	0	0	0	0	2	0
	TaEXPA22-D2	TraesCS4D01G271700	86	2	3	0	1	1	0	0	0	0	0	0	0	0	0	0	0	0	0	0	0	0	0	0	0	0	0	0	0	0	0	0	0	0	0	0	0	0	0	0	2	0	0	0	0	0	1
	TaEXPA23-A	TraesCS2A01G066600	90	0	2	0	0	2	0	0	0	0	0	0	1	0	0	1	0	0	0	0	1	0	1	0	0	0	0	0	0	0	0	0	0	0	0	0	1	0	3	0	0	0	0	0	0	0	0
	TaEXPA23-B	TraesCS2B01G078800	76	0	0	0	0	1	0	0	0	1	0	0	0	0	0	0	0	0	0	0	1	0	0	0	0	0	0	0	0	0	0	0	0	0	0	0	0	0	1	0	1	0	0	0	0	1	0
	TaEXPA23-D	TraesCS2D01G065000	98	0	2	0	1	2	0	0	0	0	0	0	0	0	0	1	0	0	0	0	1	0	1	0	0	0	0	0	0	0	0	0	0	0	0	0	0	0	5	0	0	0	1	0	0	0	0
	TaEXPA24-A	TraesCS3A01G031800	128	3	4	0	0	1	1	0	0	3	2	1	0	0	0	0	0	1	1	0	3	0	0	0	0	0	0	0	0	0	0	0	0	0	0	0	0	0	0	0	3	0	0	0	0	0	0
	TaEXPA24-B	TraesCS3B01G051400	91	2	6	0	0	0	0	0	0	0	0	0	0	0	0	0	0	0	0	0	0	0	0	0	0	0	0	0	0	0	0	0	0	0	0	0	0	0	0	0	2	1	0	0	0	0	0
	TaEXPA24-D	F775_19619	118	2	7	0	0	0	0	0	0	1	0	0	0	0	0	1	0	0	0	0	1	0	0	0	0	0	0	0	0	0	0	0	0	0	0	0	0	0	0	0	2	0	0	0	0	0	0
	TaEXPA25-A	TraesCS4A01G345000	102	0	1	0	2	0	0	0	0	0	1	0	0	0	0	0	1	0	2	0	0	0	0	0	0	0	0	0	0	0	0	0	0	0	0	0	1	0	2	0	0	1	1	0	0	1	0
	TaEXPA25-B	TraesCS4B01G271100	118	6	0	0	1	0	0	2	0	0	0	0	0	0	0	1	0	0	1	0	0	0	0	0	0	0	0	0	0	0	1	0	0	0	0	0	0	0	0	0	2	0	0	0	0	2	0
	TaEXPA25-D	TraesCS4D01G270200	110	3	8	0	0	0	0	0	0	0	0	0	0	0	0	0	0	0	1	0	0	0	0	0	0	0	0	0	1	0	0	0	0	0	0	0	0	0	0	0	0	0	0	0	0	1	0
	TaEXPA26-D	TraesCS7D01G387400	116	2	4	0	0	0	1	0	1	0	1	0	0	0	0	1	0	0	1	0	0	0	0	0	0	0	0	0	0	0	0	0	0	0	0	1	0	1	2	0	2	0	0	0	0	1	0
	TaEXPA27-A	TraesCS7A01G399100	89	1	6	0	0	1	0	0	0	0	0	1	0	0	0	0	0	0	1	0	0	0	0	0	0	0	0	0	0	0	0	0	0	0	0	0	0	0	0	0	1	0	0	0	0	0	0
	TaEXPA27-B	TraesCS7B01G299700	95	0	4	0	0	1	0	0	0	1	0	0	0	1	0	1	0	0	0	0	0	0	0	1	0	0	0	0	2	0	0	0	0	0	0	0	0	0	0	0	4	0	0	0	0	1	0
	TaEXPA27-D	TraesCS7D01G393300	94	1	2	0	0	1	1	0	1	0	1	0	0	2	0	1	0	0	0	0	0	0	0	0	0	0	0	0	2	0	0	0	0	0	0	0	0	0	1	0	2	0	0	0	0	2	0
	TaEXPA28-B	TraesCS4B01G246600	110	2	1	0	2	3	2	0	0	0	0	0	0	1	0	0	0	0	0	0	1	0	0	0	0	0	0	0	0	0	0	0	0	0	0	0	0	0	0	0	3	1	0	0	0	0	0
	TaEXPA28-D	TraesCS4D01G245800	118	1	6	0	0	0	1	0	0	0	2	0	0	1	0	0	1	0	0	0	0	0	0	0	0	0	0	0	1	0	0	0	0	0	0	0	0	0	2	0	1	0	0	0	0	0	0
	TaEXPA29-B	TraesCS4B01G272600	130	0	2	0	3	0	1	0	0	1	0	1	0	1	0	0	0	0	0	0	0	0	0	0	0	0	0	0	0	0	0	0	0	0	0	1	0	1	0	0	0	1	0	0	0	1	0
	TaEXPA30-A	TraesCS3A01G317900	124	1	4	0	3	1	0	0	0	0	0	1	0	0	0	0	1	0	2	0	0	0	0	0	0	0	0	0	0	0	0	0	0	0	0	0	0	0	0	0	1	1	0	1	0	2	0
	TaEXPA30-B	TraesCS3B01G347800	159	5	5	0	2	0	0	0	0	3	0	0	0	2	0	0	0	0	2	0	1	0	0	0	0	0	0	0	0	1	0	0	0	0	0	0	1	0	0	0	2	1	0	1	0	1	0
	TaEXPA30-D	TraesCS3D01G313100	116	0	1	0	4	0	0	0	0	0	0	0	0	1	0	1	0	0	0	2	0	0	0	0	0	0	0	0	0	0	0	0	0	0	0	0	0	0	0	0	0	1	0	0	0	1	0
	TaEXPA31-A	TraesCS3A01G318000	109	0	4	0	2	0	0	1	0	2	1	0	0	0	0	1	0	0	2	1	0	0	0	0	0	0	0	0	0	0	0	0	0	0	0	0	0	0	0	0	0	1	0	1	0	1	0
	TaEXPA31-B	TraesCS3B01G348000	116	1	1	0	1	0	0	0	1	0	0	0	0	0	0	0	0	0	0	0	0	0	0	1	0	0	0	0	0	0	0	0	0	0	0	0	0	1	0	0	0	1	0	1	0	1	0
	TaEXPA31-D	TraesCS3D01G313200	100	1	2	0	1	0	0	0	0	1	0	0	0	1	0	0	0	0	0	0	1	0	0	0	0	0	0	0	0	0	0	0	0	0	0	0	0	0	0	0	1	0	0	0	0	3	0
	TaEXPA32-A	TraesCS3A01G165600	113	1	0	0	1	5	1	0	0	2	0	0	0	1	0	0	0	0	0	0	0	0	0	0	0	0	0	0	0	0	0	0	0	0	0	0	0	0	1	0	5	0	0	0	0	2	0
	TaEXPA32-B	TraesCS3B01G200100	119	1	0	0	0	0	0	0	0	2	0	0	0	0	0	1	0	0	0	0	0	0	0	0	0	0	0	0	0	0	0	0	0	0	0	0	0	0	0	0	2	0	0	0	1	0	0
	TaEXPA32-D	TraesCS3D01G176000	113	0	1	0	1	0	1	0	0	4	0	0	0	0	0	0	1	0	0	0	0	0	0	0	0	0	0	0	0	0	0	0	0	0	0	0	0	1	1	0	1	0	0	0	0	0	0
	TaEXPA33-A	TraesCS6A01G307900	72	2	5	0	0	4	0	0	0	0	1	0	0	1	0	0	0	0	0	0	0	0	0	0	0	0	0	0	2	0	0	0	0	0	0	0	0	1	3	0	1	0	0	0	0	0	0
	TaEXPA33-B	TraesCS6B01G336500	129	2	5	0	0	6	0	0	0	0	1	0	1	1	0	0	0	0	0	0	0	0	1	1	0	0	0	0	2	0	0	1	0	0	0	0	0	0	2	0	1	0	0	0	0	0	2
	TaEXPA33-D	TraesCS6D01G287100	64	2	2	0	0	5	1	0	1	0	1	0	0	0	0	0	0	0	0	0	0	0	0	0	0	0	0	0	0	0	0	0	0	0	0	0	0	0	2	0	1	0	0	0	0	0	0
	TaEXPA34-A	TraesCS3A01G031700	119	0	2	0	0	0	0	0	0	0	1	0	0	0	0	0	0	0	1	0	0	0	0	0	0	0	0	0	0	0	0	0	0	0	0	0	0	0	0	0	2	1	0	0	0	1	0
	TaEXPA34-B	TraesCS3B01G051100	100	0	2	0	0	0	0	0	0	1	2	0	0	1	0	2	0	0	1	0	0	0	0	0	0	0	0	0	1	0	0	0	0	0	0	0	0	0	0	0	0	0	0	0	0	1	0
	TaEXPA34-D	TraesCS3D01G029900	92	0	1	0	0	0	1	0	0	0	1	0	0	0	0	2	0	0	0	0	0	0	0	0	0	0	0	0	0	0	0	0	0	0	0	0	0	0	0	0	1	0	0	0	0	1	0
	TaEXPA35a	TraesCS3B01G032800	101	2	3	0	0	0	0	0	0	0	1	0	0	1	0	1	0	0	2	0	1	0	0	0	0	0	0	0	0	0	0	0	0	0	0	0	0	0	0	0	0	0	0	0	0	0	0
	TaEXPA35b	TraesCS3B01G051000	107	3	6	0	0	0	0	0	0	0	1	0	0	0	0	0	0	0	0	0	0	0	0	0	0	0	0	0	0	0	0	0	0	0	0	0	0	0	1	0	3	1	0	0	0	0	0
	TaEXPA35c	TraesCS3B01G051200	82	3	4	0	0	0	0	0	0	0	0	0	0	0	0	0	0	0	0	0	0	0	0	0	0	0	0	0	0	0	0	0	0	0	0	0	0	0	0	0	3	1	0	0	0	0	0
	TaEXPA35d	TraesCS3B01G051300	96	0	2	0	0	0	0	0	0	1	2	0	0	1	0	2	0	0	2	0	0	0	0	0	0	0	0	0	1	0	0	0	0	0	0	0	0	0	0	0	0	0	0	0	0	1	0
	TaEXPA35e	TraesCS3B01G051500	94	0	2	0	0	0	0	0	0	1	2	0	0	1	0	1	0	0	1	0	0	0	0	0	0	0	0	0	1	0	0	0	0	0	0	0	0	0	0	0	0	0	0	0	0	1	0
	TaEXPA35f	TraesCS3B01G051600	89	2	4	0	0	0	0	0	0	0	0	0	0	0	0	0	0	0	0	0	0	0	0	0	0	0	0	0	0	0	0	0	0	0	0	0	0	0	0	0	3	1	0	0	0	0	0
	TaEXPA35g	TraesCS3B01G051800	106	3	5	0	0	0	0	0	0	0	0	0	0	0	0	0	0	0	1	0	0	0	0	0	0	0	0	0	1	0	0	0	0	0	0	0	0	0	1	0	3	1	0	0	0	0	0
	TaEXPA35h	TraesCS3B01G052000	105	0	4	0	0	0	0	0	0	0	2	0	0	1	0	2	1	0	2	0	0	0	0	0	0	0	0	0	1	0	0	0	0	0	0	0	0	0	1	0	0	0	0	0	0	0	0
	TaEXPA36-B	TraesCS1B01G156700	110	2	1	0	2	0	1	0	0	8	0	1	0	3	0	0	0	0	0	0	1	0	0	0	0	0	0	0	1	0	0	0	0	0	0	0	0	0	1	0	1	0	0	0	0	1	0
	TaEXPA36-D	TraesCS1D01G139200	109	1	8	0	0	1	0	0	0	1	0	0	0	2	0	0	0	0	0	0	0	0	0	0	0	0	0	0	0	0	0	0	0	0	0	0	0	0	0	0	4	0	1	0	0	1	0
	TaEXPA37-A	TraesCS7A01G022400	91	1	1	0	0	1	1	0	0	0	0	0	0	0	0	0	0	0	1	0	0	0	0	1	1	0	0	0	0	0	0	0	0	0	0	0	3	0	1	0	1	0	1	0	0	1	0
	TaEXPA37-B	TraesCS7B01G197100	134	0	2	0	0	6	1	0	0	0	1	1	0	1	0	1	0	0	1	0	0	0	0	0	0	0	0	0	2	0	0	0	0	0	0	0	0	1	0	0	4	0	0	0	0	2	0
	TaEXPA37-D	TraesCS7D01G019600	175	1	2	0	0	1	1	0	0	1	0	1	0	0	0	0	0	0	0	0	0	0	0	0	0	0	0	0	0	0	0	0	0	0	0	0	0	0	0	0	1	0	1	0	0	0	0
	TaEXPA38-B	TraesCS1B01G214300	99	2	2	0	1	1	0	0	0	1	0	0	0	0	0	0	0	1	0	0	0	0	0	0	0	0	0	0	0	0	0	0	0	0	0	0	0	0	1	0	1	0	0	0	0	1	0
	TaEXPA38-D	TraesCS7D01G284000	127	2	0	0	1	1	0	0	0	1	4	1	0	1	1	2	1	1	0	0	0	0	0	0	0	0	0	0	0	0	0	0	0	0	0	0	0	0	0	0	1	0	0	0	0	2	0
	TaEXPA39-B	TraesCS5B01G528600	112	2	5	0	4	0	0	0	0	1	0	0	0	0	1	0	0	0	1	0	0	0	0	0	0	0	0	0	0	0	0	0	0	0	0	0	0	0	1	0	1	0	0	0	0	0	0
	TaEXPA39-D	TraesCS4D01G219700	112	2	5	0	4	0	0	0	0	1	0	0	0	0	1	0	0	0	1	0	0	0	0	0	0	0	0	0	0	0	0	0	0	0	0	0	0	0	1	0	1	0	0	0	0	0	0
	TaEXPA40-A	TraesCS4A01G345100	178	2	1	0	2	0	0	0	0	4	2	0	0	0	1	0	0	0	1	0	0	1	0	0	0	0	0	0	0	0	0	0	0	0	0	0	0	0	0	0	1	1	0	0	0	1	0
	TaEXPA40-B	TraesCS3B01G032700	107	0	2	0	0	0	0	0	0	0	1	0	0	0	0	2	0	0	4	0	0	0	0	0	0	0	0	0	0	0	0	0	0	0	0	0	0	0	0	0	1	0	0	0	0	1	0
	TaEXPA41-B	TraesCS7B01G218200	89	1	2	0	2	0	0	0	0	1	0	0	0	0	1	0	0	0	0	0	2	0	0	0	0	0	0	0	0	0	0	0	1	0	0	0	0	1	4	0	0	0	0	0	0	1	0
	TaEXPA41-D	TraesCS4D01G271800	76	0	2	0	1	2	0	0	0	0	0	1	0	0	0	1	0	0	0	0	0	0	0	0	0	0	0	0	0	0	0	0	0	0	0	0	0	0	0	0	2	0	0	0	0	1	0
	TaEXPA42-A	TraesCS3A01G160000	92	2	0	0	0	0	0	0	0	1	2	0	0	0	0	1	0	0	0	0	0	0	0	0	0	0	0	0	0	0	0	0	0	0	0	0	0	1	0	0	2	0	0	0	0	1	0
	TaEXPA43-B	TraesCS3B01G032500	128	2	5	0	0	0	1	0	0	0	1	1	0	0	0	0	0	0	0	0	2	0	0	0	0	0	0	1	0	0	0	0	0	0	0	0	0	1	1	0	2	1	0	0	0	0	0
	TaEXPA44-D	TraesCS3D01G313300	115	0	5	0	1	1	2	0	0	2	0	0	0	0	0	0	0	0	2	4	1	0	0	0	0	0	0	0	0	0	0	0	0	0	0	0	0	1	1	0	0	1	0	1	0	1	0
	TaEXPA45-A	TraesCS1A01G199300	93	1	3	0	1	0	0	0	1	0	2	0	0	1	0	0	0	0	0	0	0	1	0	0	0	0	0	0	1	0	0	0	0	0	0	0	0	1	0	0	0	0	0	0	0	1	0
	TaEXPA46-D	TraesCS7D01G484600	136	2	2	0	0	3	1	0	0	0	1	0	0	1	0	1	0	0	0	0	3	0	0	0	0	0	1	0	0	0	0	0	0	0	0	0	0	1	0	0	0	0	0	0	0	1	0
	TaEXPA47-A	TraesCS4A01G470100	64	1	2	0	0	0	0	0	0	2	0	0	0	0	0	0	0	0	0	0	0	0	0	0	0	0	0	0	0	0	0	0	0	0	0	0	1	0	0	0	2	0	0	0	0	0	0
	TaEXPA48	F775_14978	88	1	7	0	0	1	0	0	1	0	0	0	0	1	0	0	0	0	0	0	0	0	0	0	0	0	0	0	0	0	0	0	0	0	0	0	0	0	0	0	1	0	0	0	0	0	0
	Total		12860	155	376	1	106	110	34	4	18	103	73	20	3	54	7	51	7	10	63	9	29	12	4	7	4	3	5	2	30	3	3	1	2	0	0	2	12	22	104	1	127	41	14	10	2	108	4
	Mean number of different types of cis-element copies in the EXPANSIN gene family of wheat			1.28099	3.10744	0.00826446	0.876033	0.909091	0.280992	0.0330579	0.14876	0.85124	0.603306	0.165289	0.0247934	0.446281	0.0578512	0.421488	0.0578512	0.0826446	0.520661	0.0743802	0.239669	0.0991736	0.0330579	0.0578512	0.0330579	0.0247934	0.0413223	0.0165289	0.247934	0.0247934	0.0247934	0.00826446	0.0165289	0	0	0.0165289	0.0991736	0.181818	0.859504	0.00826446	1.04959	0.338843	0.115702	0.0826446	0.0165289	0.892562	0.0330579
EXPB	TaEXPB1-A	TraesCS1A01G212400	102	1		0	2	1	0	0	0	0	0	0	0	0	0	0	0	0	0	0	0	1	0	1	0	0	0	0	0	0	0	0	0	0	0	0	0	0	0	0	2	0	0	0	0	0	0
	TaEXPB1-B	TraesCS1B01G226000	111	1	9	0	2	1	0	0	0	0	0	0	0	0	0	0	0	0	0	0	0	0	0	1	0	0	0	0	0	0	0	0	0	0	0	0	0	0	0	0	2	0	0	0	0	0	0
	TaEXPB1-D	TraesCS1D01G215400	102	1	4	0	1	1	0	0	0	0	0	0	0	0	0	0	0	0	1	0	0	0	0	0	0	0	0	0	0	0	0	0	0	0	0	0	0	0	0	0	2	0	0	0	0	1	0
	TaEXPB2-A	TraesCS1A01G212600	76	1	3	0	0	1	0	0	0	0	1	0	0	2	0	2	0	0	0	0	1	0	0	0	0	0	0	0	1	0	0	0	0	0	0	0	0	0	1	0	0	0	0	0	0	1	0
	TaEXPB2-B	TraesCS1B01G226100	94	2	9	0	1	2	0	0	0	0	0	1	0	2	0	0	0	0	0	0	0	0	0	0	0	0	0	0	0	0	0	0	0	0	0	0	0	0	2	0	1	0	1	0	0	1	0
	TaEXPB2-D	TraesCS1D01G215500	73	2	2	0	0	4	0	0	0	1	0	1	0	3	0	1	0	0	0	0	0	0	0	0	0	0	0	0	4	0	1	0	0	0	0	0	0	0	1	0	1	0	1	0	0	1	0
	TaEXPB4-A	TraesCS5A01G530100	89	1	1	0	0	0	1	0	1	1	0	0	0	0	0	0	0	0	0	0	0	0	0	0	0	0	0	0	1	0	1	0	0	0	0	0	1	0	0	0	0	0	0	0	0	1	0
	TaEXPB5-A	TraesCS1A01G208200	72	1	3	0	0	3	0	0	0	0	0	0	0	1	1	0	0	0	0	0	2	0	0	0	0	0	0	0	0	0	0	0	0	0	0	0	0	0	0	0	0	0	0	0	0	1	0
	TaEXPB5-B	TraesCS1B01G222300	111	4	4	0	1	1	0	0	1	0	0	0	0	1	1	0	0	0	0	0	0	2	0	0	0	0	0	0	0	0	0		0	0	0	0	0	0	0	0	0	0	0	0	0	0	0
	TaEXPB5-D	TraesCS1D01G211500	84	3	3	0	2	2	0	0	0	0	0	0	0	0	1	0	0	0	0	0	0	0	0	0	0	0	0	0	1	0	0	0	0	0	0	0	0	1	2	0	0	0	0	0	0	2	0
	TaEXPB7-A	TraesCS1A01G212000	91	1	3	0	0	5	0	0	0	0	1	0	0	0	0	1	0	0	0	0	0	0	0	0	0	0	0	0	5	1	0	0	0	0	0	0	0	0	0	0	0	0	1	0	0	1	0
	TaEXPB7-B	TraesCS1B01G225700	100	0	0	0	0	1	1	0	0	0	2	1	0	1	0	0	0	0	0	1	1	0	0	0	0	0	0	0	0	0	0	0	0	0	0	0	0	0	0	0	1	0	0	0	0	1	0
	TaEXPB7-D	TraesCS1D01G215100	95	1	1	0	0	3	1	0	0	0	1	0	0	2	0	1	0	0	0	0	0	0	0	0	0	0	0	0	4	0	0	0	0	0	0	0	0	0	2	0	0	0	0	0	0	1	0
	TaEXPB8-A	TraesCS6A01G032700	140	2	3	0	1	0	0	0	1	0	0	0	0	1	0	0	0	0	0	0	0	0	0	0	0	0	0	0	0	0	0	0	0	0	0	0	0	0	0	0	1	0	0	0	0	1	0
	TaEXPB8-B	TraesCS6B01G046200	146	3	4	0	0	0	0	0	0	0	0	0	0	0	0	0	0	0	3	0	0	0	0	0	0	0	0	0	0	0	0	0	0	0	0	0	0	0	0	0	1	0	0	0	0	0	0
	TaEXPB8-D	TraesCS6D01G037700	117	1	1	0	1	1	0	0	0	1	0	0	0	0	0	1	0	0	1	0	0	1	0	0	0	0	0	0	0	0	0	0	0	0	0	0	0	0	1	0	0	0	0	0	0	1	0
	TaEXPB9-A	TraesCS3A01G488000	133	2	3	0	2	0	0	0	0	0	0	0	0	0	0	0	1	0	0	0	1	1	0	0	0	0	0	0	0	0	0	0	0	0	0	0	0	0	2	0	0	0	0	0	0	0	0
	TaEXPB9-B	TraesCS3B01G535800	99	1	4	0	0	1	0	0	0	0	0	2	0	0	0	0	0	1	0	0	0	0	0	0	0	0	0	0	0	0	0	0	0	0	0	0	0	0	0	0	0	0	0	0	0	2	0
	TaEXPB9-D	TraesCS3D01G482800	137	1	4	0	1	0	1	0	0	1	0	0	0	0	1	0	0	0	0	0	1	0	0	0	0	0	0	0	0	0	0	0	0	0	0	0	0	0	1	1	0	0	0	0	0	1	0
	TaEXPB10-A	TraesCS1A01G212200	118	3	4	0	0	1	0	0	0	0	3	0	0	2	0	0	0	0	2	0	0	0	0	0	1	1	0	0	0	0	0	0	0	0	0	0	0	0	0	0	1	0	0	0	0	4	0
	TaEXPB10-B	TraesCS1B01G225800	113	4	5	0	0	0	0	0	0	1	0	0	0	1	0	0	0	0	3	0	0	0	0	0	1	1	0	0	0	0	0	0	0	0	0	0	0	1	1	0	0	0	0	0	0	3	0
	TaEXPB10-D	TraesCS1D01G215200	121	3	8	0	0	1	0	0	0	1	1	0	0	2	2	0	0	0	1	0	0	0	0	0	1	1	0	0	1	0	0	0	0	0	0	0	0	0	1	0	1	0	0	0	0	1	0
	TaEXPB12-A	TraesCS2A01G413500	127	3	7	0	0	1	0	0	0	0	0	0	1	0	0	1	1	0	0	0	0	0	0	0	0	0	0	0	0	0	0	0	0	0	1	0	0	0	0	1	2	0	0	0	0	0	0
	TaEXPB12-B	TraesCS2B01G432200	87	3	5	0	0	0	0	0	1	0	0	0	1	1	0	1	0	0	0	0	0	0	0	0	0	0	1	0	0	0	0	0	0	0	0	0	1	0	0	0	0	0	0	0	0	1	0
	TaEXPB12-D	TraesCS2D01G411100	112	3	3	0	1	0	0	0	1	0	0	2	1	0	0	1	0	0	1	0	0	1	0	0	0	0	0	0	0	0	0	0	0	0	0	0	1	0	0	0	0	0	0	0	0	0	0
	TaEXPB13-A	TraesCS6A01G249300	119	2	6	0	2	0	1	0	0	1	2	0	0	0	2	0	0	2	0	0	0	0	0	0	0	0	0	0	0	0	0	0	0	0	0	0	0	0	0	1	0	0	0	0	0	0	0
	TaEXPB13-B	TraesCS6B01G275700	99	1	4	0	0	3	1	0	0	0	1	0	0	0	0	0	0	0	0	0	0	0	0	0	0	0	0	0	0	0	0	0	0	0	0	0	0	0	0	1	2	0	0	0	0	0	0
	TaEXPB13-D	TraesCS6D01G231300	94	1	5	0	0	2	0	0	0	0	0	0	0	0	0	0	0	1	0	0	0	0	0	0	0	0	0	0	0	0	1	0	0	0	0	0	0	0	3	0	0	0	1	0	0	0	0
	TaEXPB14-A	TraesCS5A01G073100	109	1	2	0	2	0	1	0	0	0	0	0	0	1	0	0	0	0	2	0	0	0	0	0	0	0	0	0	0	0	0	0	0	0	0	0	0	0	3	0	1	0	0	0	0	0	0
	TaEXPB14-B	TraesCS5B01G079400	101	1	1	0	0	0	1	0	0	0	1	0	0	2	0	0	0	1	2	0	0	0	0	0	0	0	0	0	3	0	0	0	0	0	0	0	0	0	2	0	2	0	0	0	0	0	0
	TaEXPB14-D	TraesCS5D01G086000	105	0	1	0	0	0	0	0	0	1	1	0	0	3	0	0	0	0	1	0	0	0	0	0	0	0	0	0	0	0	0	0	0	0	0	0	0	0	3	0	1	0	0	0	0	2	0
	TaEXPB15-A	TraesCS2A01G458900	112	0	3	0	3	0	0	0	0	1	1	1	0	0	0	0	0	0	0	0	0	0	0	0	0	0	0	0	0	0	0	0	0	0	0	0	0	0	1	0	0	0	0	0	0	0	0
	TaEXPB15-B	TraesCS2B01G480700	94	0	2	0	1	1	0	0	0	1	1	1	0	0	0	0	1	0	1	0	0	0	1	0	0	0	0	0	0	0	0	0	0	0	0	0	0	0	1	0	1	0	0	0	0	0	0
	TaEXPB15-D	TraesCS2D01G459300	130	1	3	0	0	1	0	0	0	0	3	1	0	1	0	1	0	0	0	0	0	0	0	0	0	0	0	0	0	0	0	0	0	0	0	0	0	0	0	0	1	0	0	0	0	0	0
	TaEXPB16-A	TraesCS6A01G249200	86	2	3	0	0	0	0	0	0	0	0	0	0	0	0	0	0	1	1	0	0	0	0	0	0	0	0	0	0	0	0	0	0	0	0	0	1	0	0	0	1	0	0	0	0	0	0
	TaEXPB16-B	TraesCS6B01G275800	99	2	2	0	0	2	0	0	1	0	0	0	0	1	0	1	0	0	0	0	1	0	0	0	0	0	0	0	0	0	0	0	0	0	0	0	0	0	0	0	0	0	0	0	0	0	0
	TaEXPB16-D	TraesCS6D01G231200	110	2	3	0	0	1	0	0	1	0	2	0	0	0	0	0	0	0	0	0	0	1	0	0	0	0	0	0	0	0	0	0	0	0	0	0	0	0	0	0	2	0	0	0	0	0	0
	TaEXPB17-A	TraesCS6A01G249400	143	1	2	0	3	0	0	0	1	3	0	0	0	0	0	1	0	0	0	0	2	0	0	0	0	0	0	0	0	0	0	0	0	0	0	0	1	1	0	0	0	0	0	0	0	1	0
	TaEXPB17-D	TraesCS6D01G231400	96	1	0	0	0	4	0	0	0	0	0	0	0	0	0	1	0	0	0	0	0	0	0	0	0	0	0	0	0	0	0	0	0	0	0	0	0	0	3	0	1	0	0	0	1	1	0
	TaEXPB18-A	TraesCS2A01G413400	94	2	2	0	2	1	0	0	0	0	1	1	0	0	0	0	0	0	0	0	0	0	0	0	0	0	0	0	0	0	0	0	0	0	0	0	1	0	2	0	2	0	0	0	0	0	0
	TaEXPB18-B	TraesCS2B01G432100	118	0	0	0	2	6	0	0	0	0	0	0	0	1	0	0	0	0	0	0	0	0	0	0	0	0	0	0	0	0	0	0	0	0	0	0	0	0	2	0	3	0	0	0	0	0	0
	TaEXPB18-D	TraesCS2D01G411200	94	1	1	0	1	0	0	0	0	0	0	0	0	0	0	1	0	0	0	0	0	0	0	0	0	0	0	0	0	0	0	0	0	0	0	0	2	0	0	0	0	0	1	0	0	1	0
	TaEXPB19-A	TraesCS1A01G212300	116	1	5	0	1	0	1	0	0	0	0	0	0	0	0	0	0	0	1	0	0	0	0	0	0	0	0	0	0	0	0	0	0	0	0	0	0	0	4	0	1	0	0	0	0	2	0
	TaEXPB19-B	TraesCS1B01G225900	104	0	1	0	2	0	0	0	0	0	3	0	0	0	0	0	0	0	0	0	0	0	0	0	0	0	0	0	0	0	0	0	0	0	0	0	0	0	1	0	1	1	0	0	0	3	0
	TaEXPB19-D	TraesCS1D01G215300	117	0	3	0	1	2	0	0	2	0	0	0	0	0	0	0	0	0	0	0	0	0	0	0	0	0	0	0	0	0	0	0	0	0	0	0	0	0	2	0	2	0	0	0	0	1	0
	TaEXPB20-B	TraesCS3B01G524500	102	0	2	0	2	0	0	0	0	0	0	0	0	0	0	0	0	0	0	0	0	0	0	0	0	0	0	0	0	0	0	0	0	0	0	0	0	0	1	0	0	0	0	0	0	1	0
	TaEXPB20-D	TraesCS3D01G474800	126	1	3	0	0	0	0	0	0	0	0	0	0	0	0	0	0	0	1	0	0	0	0	0	0	0	0	0	0	0	0	0	0	0	0	0	0	0	1	0	0	0	0	0	0	0	0
	TaEXPB21-A	TRIUR3_08652	104	0	1	0	1	0	0	0	0	0	0	0	0	0	0	1	1	0	2	1	0	0	0	0	0	0	0	0	0	0	0	0	0	0	0	0	1	1	0	0	0	0	0	0	0	0	0
	TaEXPB21-B	TraesCS5B01G376500	126	1	3	0	0	0	0	0	0	0	0	0	0	0	0	0	0	0	1	0	0	0	0	0	0	0	0	0	0	0	0	0	0	0	0	0	0	0	1	0	0	0	0	0	0	0	0
	TaEXPB21-D	TraesCS5D01G384200	99	0	1	0	0	2	0	0	0	0	1	0	0	1	0	0	0	0	3	1	0	0	0	0	0	0	0	0	0	0	1	0	0	0	0	0	0	1	0	0	2	0	0	0	0	0	0
	TaEXPB22-A	TraesCSU01G009600	99	0	1	0	0	2	0	0	0	0	1	0	0	1	0	0	0	0	3	1	0	0	0	0	0	0	0	0	0	0	1	0	0	0	0	0	0	1	0	0	2	0	0	0	0	0	0
	TaEXPB22-B	TraesCS2B01G095700	80	0	1	0	0	0	0	0	0	1	0	0	0	0	0	0	0	0	0	0	0	0	0	1	0	0	0	0	0	0	0	0	0	0	0	0	1	0	2	0	0	0	0	0	0	1	0
	TaEXPB22-D	TraesCS2D01G078800	109	0	2	0	0	0	0	0	0	3	0	0	0	0	0	1	0	0	0	0	0	0	0	1	0	0	0	0	0	0	0	0	0	0	0	0	0	0	2	0	0	0	0	0	0	0	0
	TaEXPB24-A	TraesCS2A01G413600	121	2	3	0	0	2	1	0	0	2	1	0	0	0	0	0	0	0	0	0	0	0	0	1	0	0	0	0	0	0	0	0	0	0	0	0	1	0	0	0	0	0	0	0	0	1	0
	TaEXPB24-B	TraesCS2B01G432300	133	2	12	0	2	2	2	0	0	0	0	0	0	0	0	2	0	0	0	0	1	0	0	1	0	0	0	1	0	0	0	0	0	0	0	0	0	0	0	1	3	0	0	0	0	1	0
	TaEXPB24-D	TraesCS2D01G411000	101	1	5	0	0	1	1	0	0	0	0	0	0	0	0	2	0	0	0	0	1	0	0	1	0	0	0	0	0	0	0	0	0	0	0	0	0	0	2	1	0	0	0	0	0	0	0
	TaEXPB27-A	TraesCS3A01G011100	120	2	2	0	1	1	0	0	0	3	0	1	0	0	0	0	0	0	1	0	0	0	0	0	0	0	0	0	0	0	0	0	0	0	0	0	0	0	1	0	1	0	0	0	0	0	0
	TaEXPB27-B	TraesCS3B01G014300	134	0	1	0	0	1	0	0	0	3	0	2	0	0	0	0	0	0	2	0	0	0	0	0	0	0	0	0	0	0	0	0	0	0	0	0	0	0	1	0	3	0	0	0	0	0	0
	TaEXPB27-D	TraesCS3D01G000500	123	0	1	0	1	0	1	0	0	3	1	2	0	0	0	0	0	0	1	0	0	0	0	0	0	0	0	0	0	0	0	0	0	0	0	0	0	0	1	0	2	0	0	0	0	0	0
	TaEXPB28-A	TraesCS6A01G235800	70	1	2	0	1	1	1	0	1	0	0	0	0	1	0	1	0	0	1	0	0	0	0	0	0	0	0	0	0	0	0	0	0	0	0	0	0	0	1	0	2	0	0	0	0	1	0
	TaEXPB28-B	TraesCS6B01G264400	100	1	3	0	1	2	0	0	0	0	0	0	0	0	0	1	0	0	0	0	1	0	0	0	0	0	0	0	0	0	0	0	0	0	0	0	0	1	1	0	3	0	0	0	0	1	0
	TaEXPB28-D	TraesCS6D01G218500	92	1	2	0	0	0	0	0	0	0	2	0	0	0	0	0	0	0	2	0	1	0	0	0	0	0	0	0	0	0	0	0	0	0	0	0	0	0	0	0	4	0	0	0	0	1	0
	TaEXPB29-A	TraesCS2A01G080800	122	2	5	0	2	1	0	0	0	1	0	0	0	0	2	0	0	0	1	0	0	0	0	0	0	0	1	0	0	0	0	0	0	0	0	0	0	1	0	0	0	0	0	0	0	0	0
	TaEXPB29-B	TraesCS2B01G095600	122	2	5	0	2	1	0	0	0	1	0	0	0	0	2	0	0	0	1	0	0	0	0	0	0	0	1	0	0	0	0	0	0	0	0	0	0	1	0	0	0	0	0	0	0	0	0
	TaEXPB29-D	TraesCS2D01G078900	89	0	1	0	0	1	0	0	1	0	0	0	0	0	0	0	0	0	0	0	1	0	0	0	0	0	0	0	0	0	0	0	0	0	0	0	0	0	0	0	0	0	0	0	0	0	0
	TaEXPB30-A	TraesCS6A01G217100	106	0	3	0	3	0	1	0	1	1	1	0	0	1	0	0	0	0	1	0	0	0	0	0	0	0	1	0	0	0	0	0	0	0	0	0	1	0	1	0	1	0	0	0	0	0	0
	TaEXPB30-B	TraesCS6B01G245700	92	1	3	0	3	0	1	0	0	1	0	0	0	1	0	0	0	0	1	0	0	0	0	0	0	0	0	0	0	0	0	0	0	0	0	0	1	0	1	0	1	0	0	0	0	1	0
	TaEXPB30-D	TraesCS6D01G198400	103	1	2	0	2	0	2	0	1	0	0	0	0	0	0	0	0	1	0	0	1	0	0	0	0	0	0	0	0	0	0	0	0	0	0	0	1	0	1	0	1	0	0	0	0	1	0
	TaEXPB31-A	TraesCS2A01G580300	135	1	3	0	3	0	0	0	0	1	0	0	0	0	1	0	0	0	2	0	0	0	0	0	0	0	0	0	0	0	1	0	0	0	0	0	1	0	0	0	1	0	0	0	0	1	0
	TaEXPB31-B	TraesCS2B01G607400	116	1	6	0	1	3	0	0	1	3	0	0	0	1	0	2	0	0	1	1	0	0	0	0	0	0	0	0	0	0	1	0	0	0	0	0	0	0	1	1	0	0	0	0	0	2	0
	TaEXPB31-D	TraesCS2D01G592900	129	0	1	0	2	0	0	0	1	2	0	1	0	0	0	0	0	0	0	0	0	0	0	0	0	0	0	0	0	0	0	0	0	0	0	0	0	1	1	0	1	0	0	0	0	1	0
	TaEXPB32-A	TraesCS2A01G105200	86	1	0	0	1	2	0	0	0	0	1	0	0	2	0	2	0	0	0	0	1	0	0	0	0	0	0	0	1	0	0	0	0	0	0	0	0	0	1	0	1	1	0	0	0	0	0
	TaEXPB32-D	TraesCS2D01G104800	137	3	8	0	0	2	1	0	0	1	0	1	0	0	0	0	0	0	0	0	0	0	0	0	0	0	0	0	0	0	0	0	0	0	0	0	0	1	1	0	0	0	0	0	0	2	0
	TaEXPB33-A	TraesCS2A01G373000	90	0	3	0	0	0	0	0	0	0	1	0	0	0	0	0	0	0	0	0	0	2	0	0	0	0	1	0	0	0	0	0	0	1	0	0	0	0	2	0	2	1	1	0	0	0	0
	TaEXPB33-B	TraesCS2B01G390000	95	1	3	0	0	0	0	0	1	1	0	0	0	0	0	1	0	1	0	0	1	0	0	0	0	0	0	0	0	0	0	0	0	0	0	0	1	0	0	0	1	0	0	0	0	0	0
	TaEXPB35-B	TraesCS2B01G122100	102	0	3	0	0	4	0	0	0	0	1	0	0	0	0	1	0	0	1	0	0	0	0	0	0	0	0	0	0	0	0	0	0	0	0	0	0	0	3	0	1	0	0	0	0	0	0
	TaEXPB35-D	TraesCS3D01G000400	91	2	0	0	2	3	1	0	0	3	1	0	0	0	0	0	0	0	0	0	0	0	0	0	0	0	0	0	0	0	0	0	0	0	0	0	0	0	2	1	2	0	0	0	0	0	0
	TaEXPB36-A	TraesCS3A01G480000	175	0	2	0	2	0	0	0	0	0	0	0	0	0	0	1	0	0	1	0	0	0	0	0	0	0	0	0	0	0	0	0	0	0	0	0	1	0	1	0	1	0	0	0	0	0	0
	TaEXPB36-B	TraesCS3B01G526800	96	1	4	0	5	0	0	0	0	0	0	0	0	0	0	0	0	0	1	0	0	0	0	0	0	0	0	0	0	0	0	0	0	0	0	0	0	0	0	0	1	1	0	0	0	0	0
	TaEXPB36-D	TraesCS3D01G476700	147	1	3	0	2	0	0	0	1	4	0	0	0	0	1	0	0	0	0	0	0	0	0	0	0	0	0	0	0	0	0	0	0	0	0	0	0	0	0	0	0	0	1	0	0	1	0
	TaEXPB37-A	TraesCS5A01G530700	87	1	1	0	0	1	0	0	0	1	0	0	0	0	0	0	1	0	0	0	0	1	0	0	0	0	0	0	0	0	1	0	0	0	0	0	0	0	1	0	1	0	0	0	0	0	0
	TaEXPB37-B	TraesCS4B01G362100	103	1	2	0	1	0	0	0	0	0	1	0	0	0	0	0	0	0	0	0	0	0	0	0	0	0	0	0	0	0	0	0	0	0	0	0	0	0	1	0	1	0	0	0	0	0	0
	TaEXPB37-D	TraesCS4D01G355100	100	0	2	0	0	0	0	0	0	1	0	0	0	0	0	0	0	0	2	0	0	0	0	0	0	0	0	0	0	0	1	0	0	0	0	0	0	0	0	0	2	0	0	0	0	1	0
	TaEXPB38-A	TraesCS5A01G538000	118	3	6	0	0	1	0	0	1	1	0	0	0	1	0	0	1	0	0	0	0	0	0	0	0	0	0	0	0	0	0	0	0	0	0	0	0	0	2	0	4	0	0	0	0	0	1
	TaEXPB38-B	TraesCS4B01G375200	108	2	8	0	1	0	0	0	0	1	0	2	0	0	0	0	0	0	0	0	0	0	0	0	0	0	0	0	0	0	0	0	0	0	0	0	0	0	2	0	2	0	0	0	0	1	0
	TaEXPB38-D	TraesCS4D01G361900	84	1	4	0	1	1	0	0	0	1	0	0	0	1	0	0	0	0	0	0	0	0	0	0	0	0	0	0	0	0	0	0	0	0	0	0	0	0	1	0	2	0	0	0	0	1	1
	TaEXPB39-B	TraesCS4B01G362500	98	1	2	0	4	1	0	0	0	0	0	0	0	0	0	1	0	0	1	0	0	0	0	0	0	0	0	0	0	0	0	0	0	0	0	0	0	0	0	0	0	0	0	0	0	1	0
	TaEXPB39-D	TraesCS4D01G355700	98	1	4	0	4	1	1	0	0	0	0	0	0	0	0	1	0	0	0	0	0	1	0	0	0	0	0	0	0	0	0	0	0	0	0	0	0	0	1	0	0	0	0	0	0	1	0
	TaEXPB40-B	TraesCS4B01G362600	124	1	4	0	1	0	0	0	1	1	0	0	0	1	0	1	0	0	1	0	0	0	0	0	0	0	0	1	0	0	0	0	0	0	0	0	0	0	0	0	0	0	0	0	0	0	0
	TaEXPB40-D	TraesCS4D01G355800	107	1	3	0	0	0	0	0	0	1	0	1	0	0	0	0	0	0	1	0	1	0	0	0	0	0	0	0	0	0	0	0	0	0	0	0	0	0	2	0	0	0	0	0	0	1	0
	TaEXPB41-B	TraesCS4B01G375600	106	1	7	0	0	3	0	0	0	0	0	0	0	0	0	0	0	0	0	0	0	0	0	0	0	0	0	0	0	0	1	0	0	0	0	0	0	0	0	0	6	0	0	0	0	0	0
	TaEXPB41-D	TraesCS4D01G361700	110	1	3	0	2	4	1	0	0	0	0	0	0	0	0	0	0	0	2	0	1	0	0	0	0	0	0	0	1	0	0	0	0	0	0	0	0	0	2	0	2	0	0	0	0	0	0
	TaEXPB42a	TraesCS6B01G046000	130	2	3	0	0	0	0	0	0	0	0	1	0	0	0	0	0	0	4	0	0	0	0	0	0	0	0	0	0	0	0	0	0	0	0	0	0	0	0	0	1	0	0	0	0	0	0
	TaEXPB42b	TraesCS6B01G046100	89	1	0	0	0	0	0	0	0	0	0	1	0	0	0	0	0	0	3	0	0	0	0	0	0	0	0	0	0	0	0	0	0	0	0	0	1	0	0	0	1	0	0	0	0	0	0
	TaEXPB42c	TraesCS6B01G046300	156	3	4	0	0	0	0	0	0	0	0	1	0	0	0	0	0	0	3	0	0	0	0	0	0	0	0	0	0	0	0	0	0	0	0	0	0	0	0	0	1	0	0	0	0	0	0
	TaEXPB42d	TraesCS6B01G046400	98	1	0	0	2	0	0	0	0	0	1	0	0	0	0	0	0	0	2	0	0	0	0	0	0	0	0	0	1	0	0	0	0	0	0	0	0	0	1	0	0	1	0	0	0	2	0
	TaEXPB42e	TraesCS6D01G037500	148	2	5	0	0	0	1	0	0	0	0	0	0	0	0	0	0	0	1	0	0	0	0	0	0	0	0	0	0	0	0	0	0	0	0	0	0	0	1	0	1	0	0	0	0	1	0
	TaEXPB43-A	TraesCS2A01G081200	137	0	1	0	0	1	0	0	0	0	0	1	0	0	0	1	0	0	1	0	2	1	0	1	0	0	0	0	0	0	0	1	0	0	0	0	0	0	0	0	0	0	0	0	0	1	0
	TaEXPB44-A	TraesCS2A01G580200	96	1	2	0	0	0	0	0	0	0	0	0	0	0	0	0	0	0	0	0	0	0	0	0	0	0	0	0	0	0	0	0	0	0	0	0	1	0	0	0	1	0	0	0	0	0	0
	TaEXPB45-A	TraesCS3A01G479900	96	1	2	0	2	4	0	0	0	0	0	0	0	0	0	0	0	0	2	0	1	0	0	0	0	0	0	0	0	1	0	0	0	0	0	0	0	0	0	0	1	0	0	0	0	2	0
	TaEXPB46-B	TraesCS3B01G014400	106	1	5	0	0	3	0	0	0	1	0	0	0	0	0	0	0	0	0	0	1	0	0	0	0	0	0	0	0	0	0	0	0	0	0	0	1	0	1	0	0	0	0	0	0	0	0
	TaEXPB47-D	TraesCS3D01G476800	121	0	4	0	0	0	0	0	0	0	0	0	0	0	0	0	0	1	1	0	1	0	0	0	0	0	0	0	0	0	0	0	0	0	0	0	1	0	1	0	2	0	0	0	0	1	0
	TaEXPB48-A	TraesCS6A01G249700	103	2	1	0	0	6	0	0	0	0	0	0	0	0	0	1	0	0	1	0	0	0	0	0	0	0	0	0	0	0	0	0	0	0	0	0	0	0	2	0	3	0	0	0	0	1	0
	TaEXPB49	TraesCSU01G085500	83	0	0	0	0	0	0	0	0	2	1	0	0	0	0	0	0	0	0	0	2	0	0	0	0	0	1	0	0	0	0	0	0	0	0	0	1	0	1	0	0	0	0	0	0	1	0
	Total		11268	124	315	0	92	110	24	0	20	57	39	25	3	39	14	34	6	9	72	5	26	12	1	8	3	3	6	2	23	2	10	1	0	1	1	0	22	11	89	8	103	5	7	0	1	67	2
	Mean number of different types of cis-element copies in the EXPANSIN gene family of wheat			1.19231	3.02885	0	0.884615	1.05769	0.230769	0	0.192308	0.548077	0.375	0.240385	0.0288462	0.375	0.134615	0.326923	0.0576923	0.0865385	0.692308	0.0480769	0.25	0.115385	0.00961538	0.0769231	0.0288462	0.0288462	0.0576923	0.0192308	0.221154	0.0192308	0.0961538	0.00961538	0	0.00961538	0.00961538	0	0.211538	0.105769	0.855769	0.0769231	0.990385	0.0480769	0.0673077	0	0.00961538	0.644231	0.0192308
EXLA	TaEXLA1-A	TraesCS5A01G498900	91	1	9	0	0	3	1	0	0	0	0	0	0	0	0	0	0	0	3	0	0	0	0	0	0	0	0	0	0	0	0	0	0	0	0	0	0	1	1	0	4	0	0	0	0	0	0
	TaEXLA1-B	TraesCS4B01G326900	57	3	7	0	1	2	0	0	0	0	0	0	0	1	0	0	0	0	1	0	0	0	0	0	0	0	0	0	0	0	0	0	0	0	0	1	0	0	0	0	1	0	0	0	0	0	0
	TaEXLA1-D	TraesCS4D01G323600	115	2	9	0	1	1	0	0	0	1	0	0	0	1	0	0	0	0	1	0	0	0	0	0	0	0	0	0	0	0	0	0	0	0	0	0	0	0	0	0	3	0	0	0	0	0	0
	TaEXLA2-A	TraesCS5A01G499300	117	3	7	0	1	0	3	0	1	1	0	1	0	0	0	0	0	0	0	0	2	0	0	0	0	0	0	0	0	0	0	0	0	0	0	0	0	0	1	0	1	0	0	0	0	1	0
	TaEXLA2-B	TraesCS4B01G327200	80	1	2	0	0	2	1	0	2	0	0	1	0	0	0	1	0	0	0	0	0	0	0	0	0	0	0	0	0	0	0	0	0	0	0	0	0	0	2	0	0	0	0	0	1	1	0
	TaEXLA2-D	TraesCS4D01G324000	116	1	4	0	0	0	0	0	1	1	0	1	0	0	0	0	0	0	1	0	1	0	0	0	0	0	0	0	0	0	0	0	0	0	0	0	0	0	1	0	1	0	0	0	0	2	0
	TaEXLA3-A	TraesCS5A01G499100	91	0	2	0	0	1	0	0	0	4	0	1	0	0	0	0	0	0	3	0	2	0	0	0	0	0	0	0	0	0	1	1	0	0	0	0	0	0	0	0	1	0	0	0	0	1	0
	TaEXLA3-B	TraesCS4B01G327100	112	0	2	0	0	1	0	0	1	2	0	0	0	0	0	0	0	0	3	0	1	0	0	0	0	0	0	0	0	0	1	0	0	0	0	0	0	0	1	0	4	0	1	0	0	1	0
	TaEXLA3-D	TraesCS4D01G323900	103	0	3	0	1	0	0	0	0	0	0	1	0	1	0	0	0	0	1	0	0	0	0	0	0	0	0	0	0	0	0	1	1	0	0	0	1	0	1	0	2	0	0	0	0	0	0
	TaEXLA4-D	TraesCS4D01G323800	109	1	3	0	0	2	0	0	0	2	2	1	0	0	0	0	0	0	0	1	1	0	0	0	0	0	0	0	0	0	0	1	0	0	0	0	0	0	4	0	1	0	0	0	0	0	0
	TaEXLA5-A	TraesCS1A01G203200	143	3	10	0	1	1	0	0	0	1	0	0	0	0	4	0	0	0	0	0	0	0	0	0	0	0	0	0	0	0	0	0	0	0	0	0	0	0	2	0	2	0	0	0	0	2	0
	TaEXLA5-B	TraesCS1B01G217200	122	1	8	0	0	0	0	0	0	2	0	0	0	0	0	0	0	0	0	0	0	0	0	0	0	0	0	0	0	0	0	0	1	0	0	0	0	0	1	1	0	0	0	0	0	1	0
	TaEXLA5-D	TraesCS1D01G206700	92	3	5	0	0	1	0	0	0	0	0	0	0	0	2	0	0	0	0	0	0	0	0	0	0	0	1	0	0	0	1	0	0	0	0	0	0	0	2	0	4	0	0	0	0	0	0
	TaEXLA6-A	TraesCS5A01G499200	92	2	3	0	1	2	0	0	1	2	0	1	0	0	0	0	0	0	0	0	1	0	0	0	0	0	0	0	1	0	0	1	0	0	0	0	0	0	2	0	0	0	0	0	0	0	0
	TaEXLA7-A	TraesCS7A01G546300	85	0	2	0	0	3	0	0	0	0	0	0	0	1	0	0	0	0	0	0	0	0	0	0	0	0	1	0	0	0	0	0	0	0	0	0	1	0	0	0	2	0	0	0	0	0	0
	TaEXLA7-D	TraesCS7D01G532400	78	0	4	0	0	5	0	0	0	0	1	0	0	3	0	0	0	0	0	0	0	0	0	0	0	0	0	0	0	0	0	0	0	0	0	0	0	0	1	0	2	0	0	0	0	0	0
	Total		1603	21	80	0	6	24	5	0	6	16	3	7	0	7	6	1	0	0	13	1	8	0	0	0	0	0	2	0	1	0	3	4	2	0	0	1	2	1	19	1	28	0	1	0	1	9	0
	Mean number of different types of cis-element copies in the EXPANSIN gene family of wheat			1.3125	5	0	0.375	1.5	0.3125	0	0.375	1	0.1875	0.4375	0	0.4375	0.375	0.0625	0	0	0.8125	0.0625	0.5	0	0	0	0	0	0.125	0	0.0625	0	0.1875	0.25	0.125	0	0	0.0625	0.125	0.0625	1.1875	0.0625	1.75	0	0.0625	0	0.0625	0.5625	0
[truncated: 73 more columns]
