# Supplementary material for: Genome-wide identification and expression analysis of expansin gene family in common wheat (Triticum aestivum L.)
Source: BMC Genomics. 2019 Feb 1;20:101. doi: 10.1186/s12864-019-5455-1 (PMC6359794; doi:10.1186/s12864-019-5455-1)
Supplement: Supplementary file 7 — Table S5. The RNA-Seq atlas data of the expansin genes. (XLSX 48 kb) [file 12864_2019_5455_MOESM7_ESM.xlsx]

## Sheet: Table S5
Table S5. The RNA-Seq atlas data of the expansin genes
Gene ID	Name	CS_development,grain,2dpa,none(n=2)	CS_development,grain,14dpa,none(n=2)	CS_development,grain,30dpa,none(n=2)	CS_development,leaf,seedling stage,none(n=2)	CS_development,leaf,tillering stage,none(n=2)	CS_development,leaf,2dpa,none(n=2)	CS_development,roots,seedling stage,none(n=2)	CS_development,roots,three leaf stage,none(n=2)	CS_development,roots,Flag leaf stage,none(n=2)	CS_development,spike,two nodes detectable,none(n=2)	CS_development,spike,Flag leaf stage,none(n=2)	CS_development,spike,anthesis,none(n=2)	CS_development,stem,1cm spike,none(n=2)	CS_development,stem,two nodes detectable,none(n=2)	CS_development,stem,anthesis,none(n=2)	PEG,leaf,9days,none(n=8)	PEG,leaf,9days,PEG6000 2 hours(n=8)	PEG,leaf,9days,PEG6000 12 hours(n=8)
TraesCS1A01G300200	TaEXPA1-A	106.29	1.2503	1.50052	32.7906	10.9984	1.12229	0.829418	0.61577	0.56208	5.25592	23.2638	34.8114	12.6077	9.78099	2.34619	6.03272	2.53703	8.52371
TraesCS1B01G310300	TaEXPA1-B	32.9587	0.196299	1.85044	11.7067	6.07119	1.01696	0.0981108	0.0684859	0.0197541	2.54547	8.04187	26.9297	7.84985	6.45035	4.85277	12.7222	6.2861	11.039
TraesCS1D01G299700	TaEXPA1-D	60.3622	0.633218	0.48815	25.0834	11.2727	1.2759	0.167641	0.248147	0.475126	4.50307	22.2105	25.8007	12.6259	10.7889	3.45207	7.27945	4.94075	9.74337
TraesCS7D01G314100	TaEXPA2-D	0.151507	0	0	0	0	0	0	0	0	0	0	0.01645	0	0	0	0	0	0
TraesCS3A01G344800	TaEXPA3-A	7.33188	0.0290923	0	2.84915	10.877	0.162896	4.18752	11.5869	11.1113	3.58289	13.5862	47.2621	27.0365	12.8709	0.0226951	4.76674	0.541506	2.25162
TraesCS3B01G376800	TaEXPA3-B1	6.44901	0.0202866	0.0212931	8.57543	22.3322	0.27738	5.94833	15.8653	16.0116	5.61996	49.2445	33.3815	53.0843	27.9183	0.955373	2.67705	0.264219	4.36337
TraesCS3B01G376900	TaEXPA3-B2	0.370656	0	0	0.553785	2.09002	0	0.673183	1.66485	1.33709	0.915091	1.75706	0.200613	2.65483	4.33235	0.25934	2.22925	0.649473	0.436753
TraesCS3D01G338600	TaEXPA3-D1	0.0418066	0	0.0112876	1.09971	3.80795	0	0.367672	1.01606	0.699385	0.054405	1.34247	2.13855	1.92934	1.33054	0.31509	1.06595	0.0157633	0.539532
TraesCS3D01G338400	TaEXPA3-D2	0.901248	0.0286484	0.11008	6.22045	20.6455	0.247428	4.29484	14.0498	11.5877	1.94722	24.8137	43.1127	30.5159	21.5887	0.55691	8.4483	2.05689	4.96162
TraesCS3A01G318100	TaEXPA4-A	0	0	0	0.0171172	0.000314862	0	2.24661	2.43365	2.81084	0	0.0633586	0	0.0313474	0	0	0	0	0
TraesCS3B01G347900	TaEXPA4-B	0	0	0	0	0	0.0163246	1.42285	1.82112	1.66478	0	0	0	0	0	0	0	0	0
TraesCS3D01G313400	TaEXPA4-D	0	0	0	0	0	0	1.69402	3.70421	3.82523	0	0	0	0.0155322	0	0	0	0	0
TraesCS3A01G165900	TaEXPA5-A	0.0788143	0	0	0.0230267	0	0	1.42456	3.28116	3.13232	0	0.0273595	0.0252447	0.0245635	0	0.232307	0	0	0
TraesCS3B01G199900	TaEXPA5-B	0.160802	0	0.0283566	0	0	0	7.14398	13.0839	12.0523	0	0.0136556	0.0137299	0.481953	0.472729	0.0834621	0	0	0
TraesCS3D01G175800	TaEXPA5-D	0	0	0	0	0	0	1.26259	5.38011	4.42594	0	0	0.0228525	0.0281657	0	0	0	0	0
TraesCS4A01G034200	TaEXPA6-A	0	0	0	0	0	0	12.3131	11.4673	10.8617	0	0.0149102	0	0.151032	0	0	0	0	0
TraesCS4B01G271300	TaEXPA6-B	0	0	0	0	0	0	10.4076	11.4532	12.0555	0	0	0	0.0460112	0	0	0	0	0
TraesCS4D01G270500	TaEXPA6-D	0	0	0	0	0	0	11.9316	15.7186	14.4863	0	0	0	0.0946976	0	0	0	0	0
TraesCS2A01G393700	TaEXPA7-A	6.72059	0.631116	0.820249	2.73177	1.81704	0.387151	5.80912	6.33848	7.09103	8.73118	10.7935	5.61167	11.9174	4.80549	1.7464	4.49621	4.06547	3.5876
TraesCS2B01G411700	TaEXPA7-B	8.0412	0.354691	0.927926	2.15944	3.65056	0.667928	8.12775	9.29596	8.88017	10.9304	16.9057	8.22736	12.6456	10.923	12.4884	3.94947	3.75222	3.66703
TraesCS2D01G391600	TaEXPA7-D	9.37715	0.576986	1.66864	1.92861	2.32995	0.64866	5.22804	4.84644	5.06402	7.61342	13.5281	8.33785	9.67517	6.36204	2.0603	5.39854	4.29905	4.08935
TraesCS3A01G187600	TaEXPA8-A	0	0.167927	1.8116	0	0.0517403	0.0383095	3.76743	10.1373	7.77274	0	0	0	1.21859	0.485514	0	0	0.00422735	0.00817333
TraesCS3B01G217000	TaEXPA8-B	0	0.120402	1.27141	0	0	0	2.84997	5.70726	5.45611	0	0	0	0.62176	0.269541	0	0	0	0
TraesCS3D01G191300	TaEXPA8-D	0	0.214364	0.921905	0	0	0	3.13045	7.12601	6.17681	0	0	0	0.659065	0.434997	0	0	0	0.000163647
TraesCS5A01G481200	TaEXPA9-A	22.5128	0.424401	0.768607	1.61636	1.16071	0.0432446	0.349487	0.301555	0.26871	12.3996	19.5248	6.85546	4.07936	5.42106	0.140376	0.0784452	0.150686	0.285718
TraesCS5B01G494400	TaEXPA9-B	105.108	3.38043	21.4632	4.90626	5.81542	1.02841	5.06485	6.46621	6.00976	27.0935	36.7981	52.1809	12.7549	22.2907	3.97865	1.40742	0.938198	1.22425
TraesCS5D01G494800	TaEXPA9-D	44.8959	2.47622	9.40187	4.00408	3.82456	0.117167	4.19768	4.93222	3.85321	30.616	58.5648	18.024	14.6728	13.0087	6.75	4.09097	3.36653	3.62956
TraesCS4A01G058400	TaEXPA12-A	0	0	0	0	0	0	0.321941	0.348581	0.590669	0	0	0	0	0	0	0	0	0
TraesCS4B01G246400	TaEXPA12-B	0	0	0	0	0	0	0.228657	0.16204	0.312613	0	0	0	0	0	0	0	0	0
TraesCS4D01G245700	TaEXPA12-D	0	0	0	0	0	0	0.2644	0.514263	0.509133	0	0	0	0	0	0	0	0	0
TraesCS1A01G406800	TaEXPA13-A	0	0	0	0	0	0	0.712144	1.50732	1.61689	0	0	0	0	0	0	0	0	0
TraesCS5B01G528700	TaEXPA13-B	0	0	0	0	0	0	0.358888	0.877854	1.09834	0	0	0	0.0285836	0.0116198	0	0	0	0
TraesCS5D01G527800	TaEXPA13-D	0	0	0	0	0	0	0.864824	1.52489	1.58214	0	0	0	0.0156847	0	0	0	0	0
TraesCS1A01G406900	TaEXPA14-A	0	0	0	0	0	0	3.57639	5.24599	5.66667	0	0	0	0.108129	0	0	0	0	0
TraesCS5B01G528500	TaEXPA14-B	0	0	0	0	0	0	0.793009	1.96711	2.18596	0	0	0	0	0	0	0	0	0
TraesCS5D01G527700	TaEXPA14-D	0	0	0	0	0	0	2.23652	6.40472	6.17187	0	0	0	0.068449	0	0	0	0	0
TraesCS4A01G058300	TaEXPA15-A	0	0	0	0	0	0	0	0.10277	0	0	0	0	0	0	0	0	0	0
TraesCS4B01G246500	TaEXPA15-B	0	0	0	0	0	0	0.0482092	0.237433	0.363384	0	0	0	0	0	0	0	0	0
TraesCS4D01G245900	TaEXPA15-D	0	0	0	0	0	0	0.134337	0.294143	0.161476	0	0	0	0	0	0	0	0	0
TraesCS4A01G034400	TaEXPA16-A	0	0.0068986	0	0.283851	0.0731726	0.0128062	4.93607	12.7572	12.2555	0.0121343	0.211345	0	0.443153	0.27938	0	0	0	0
TraesCS4B01G271000	TaEXPA16-B	0.0356969	0.0262614	0.0352084	0.190473	0.0510222	0	3.49489	6.94465	6.59009	0	0.201381	0.0119793	0.217446	0.112239	0	0	0	0
TraesCS4D01G270100	TaEXPA16-D	0	0.0217765	0	0.173763	0.128116	0	6.34622	15.0394	14.3289	0.0367601	0.146385	0	0.50386	0.299828	0	0	0	0
TraesCS3A01G160100	TaEXPA17-A	0	0	0	0	0	0	0.142638	0.47811	0.545128	0	0	0.0154906	0	0	0.0173253	0.0287412	0	0.0136559
TraesCS3B01G190700	TaEXPA17-B	0	0	0.0323159	0	0	0	0.72399	1.17687	1.51948	0	0	0	0.0175872	0.0557289	0	0	0.0156696	0
TraesCS3D01G167300	TaEXPA17-D	0	0	0	0	0	0	0.511347	0.971897	1.25022	0	0	0	0	0	0	0	0	0
TraesCS1A01G199400	TaEXPA18-A	0	0	0	0	0	0	0.221531	0.107013	0.26939	0	0	0	0	0	0	0	0	0
TraesCS1B01G214200	TaEXPA18-B	0	0.0069805	0	0.0245546	0	0	0.422014	0.829749	0.484589	0.0122843	0	0	0.0152625	0.0334142	0	0	0.0351308	0
TraesCS1D01G203100	TaEXPA18-D	0	0	0	0	0	0	0.373589	0.91621	0.626069	0	0	0	0.0270114	0	0	0	0	0
TraesCS4A01G339200	TaEXPA19-A	0	0	0	0	0	0	3.91768	6.98874	7.10945	0	0	0	0.0108952	0.0270563	0	0	0	0
TraesCS5B01G548500	TaEXPA19-B	0	0.00759715	0	0	0	0	2.80641	6.19721	6.62071	0	0	0	0.0117474	0	0	0	0	0
TraesCS5D01G535500	TaEXPA19-D	0	0	0	0	0.012219	0	4.72619	9.28105	9.47319	0	0	0	0.0300171	0	0	0	0	0
TraesCS4A01G034300	TaEXPA20-A	0	0	0	0	0.012999	0.0151031	13.1594	16.2023	19.004	0	0	0	0.119334	0	0	0	0	0
TraesCS4B01G271200	TaEXPA20-B	0	0	0	0	0	0	7.67153	11.0317	11.8687	0	0.0156458	0	0.0481964	0	0	0	0	0
TraesCS4D01G270400	TaEXPA20-D	0	0	0	0	0	0.0147939	10.2125	16.0336	16.8096	0	0	0	0.0712465	0	0	0	0	0
TraesCS5A01G443400	TaEXPA21-A	4.75158	0.0679717	0	0	0	0	0.551459	2.31268	1.97723	0.0144282	0	6.68309	0	0	0.014678	0	0	0
TraesCS5B01G448000	TaEXPA21-B	9.3585	0.0986648	0	0	0	0.0171371	0.825781	3.67315	3.07349	0	0.0309325	3.82606	0.172532	0.0663636	0	0	0	0
TraesCS5D01G450900	TaEXPA21-D	4.11916	0.0460696	0	0	0	0	1.10369	2.65712	2.38575	0	0.0136695	8.68327	0.0424305	0.170026	0	0	0	0
TraesCS4A01G032600	TaEXPA22-A	0	0	0	0	0	0	0.0204219	0.347972	0.177138	0	0	0	0	0	0	0	0	0
TraesCS4B01G272800	TaEXPA22-B1	0	0	0	0	0	0	0.0844316	0.493706	0.373379	0	0	0	0	0	0	0	0	0
TraesCS4B01G272700	TaEXPA22-B2	0	0	0	0	0	0	0.0367661	0.192551	0.243411	0	0	0	0	0	0	0	0	0
TraesCS4D01G271900	TaEXPA22-D1	0	0	0	0	0	0	0.84013	0.734172	0.746408	0	0	0	0	0	0	0	0	0
TraesCS4D01G271700	TaEXPA22-D2	0	0	0	0	0	0	0.331951	0.683956	0.641195	0	0	0	0	0	0	0	0	0
TraesCS2A01G066600	TaEXPA23-A	0.588201	0	9.59723	0.262362	0.266637	0.0194197	19.5853	9.03106	11.6044	0	0.272555	9.16694	2.20978	12.6417	0	0.0210486	0	0.150529
TraesCS2B01G078800	TaEXPA23-B	0.0745767	0	0	0	0.067006	0.0129757	2.91666	4.16735	4.93744	0.0762072	0.0835338	3.71364	0.484024	3.00816	0	0	0	0
TraesCS2D01G065000	TaEXPA23-D	0.602189	0	0.162293	0.0705453	0.824775	0.0223621	10.7977	10.9668	10.9178	0.261599	0.318248	11.0078	1.71995	14.5444	0	0.11944	0	0.191005
TraesCS3A01G031800	TaEXPA24-A	0	0	0	0	0	0	0.0496059	0.268523	0.201792	0	0	0	0	0	0	0	0	0
TraesCS3B01G051400	TaEXPA24-B	0	0	0	0	0	0	0	0	0	0	0	0	0	0	0	0	0	0
TraesCS4A01G345000	TaEXPA25-A	0	0	0	0	0	0	2.99119	5.23032	5.20739	0	0	0	0	0	0	0	0	0
TraesCS4B01G271100	TaEXPA25-B	0	0	0	0	0	0	0	0.18314	0	0	0	0	0	0	0	0	0	0
TraesCS4D01G270200	TaEXPA25-D	0	0	0	0	0	0	0.128345	0.338027	0.457261	0.0216098	0.0480914	0.0238532	0.0271505	0	0	0	0	0
TraesCS7D01G387400	TaEXPA26-D	0	0	0	0.0450515	0.0298215	0.0184289	0.934767	0.809092	0.75648	0	0	0.029184	0	0	0	0.0126471	0	0
TraesCS7A01G399100	TaEXPA27-A	0.493283	0.0997562	0.0108902	0.2024	0.429232	0	2.16087	2.03308	2.00292	3.15153	9.25841	0.785983	1.44026	0.721758	0.0126188	0.0381785	0	0.00979773
TraesCS7B01G299700	TaEXPA27-B	0.468583	0.056246	0.0646705	0.474931	0.379005	0	2.47907	2.94961	3.07085	2.61836	7.19366	0.408564	1.53781	0.632448	0.0385986	0.0172346	0.0108377	0.0106489
TraesCS7D01G393300	TaEXPA27-D	0.392085	0.13373	0.219571	0.240741	0.445273	0	2.4089	3.21706	3.39185	2.60956	6.22207	0.606457	1.64632	1.11438	0.0263021	0.0293801	0.0381786	0.0132321
TraesCS4B01G246600	TaEXPA28-B	0	0	0	0	0	0	0.0840952	0.231037	0.206918	0	0	0.0153042	0	0	0	0	0	0
TraesCS4D01G245800	TaEXPA28-D	0	0	0	0.047834	0.0133668	0.272838	0.25076	0.428682	0.647142	0	0	0	0.018363	0	0.0662091	0	0	0.0271016
TraesCS4B01G272600	TaEXPA29-B	0	0	0	0	0	0	0.0654181	0.160492	0.182859	0	0	0	0	0	0	0	0	0
TraesCS3A01G317900	TaEXPA30-A	0.180868	0	0	0	0	0	3.09438	2.3095	1.6182	0	0	0	0.088352	0	0	0	0	0
TraesCS3B01G347800	TaEXPA30-B	0	0	0	0	0	0	0.137517	0.225307	0.256283	0	0	0.0230575	0	0	0	0	0	0
TraesCS3D01G313100	TaEXPA30-D	0	0	0	0	0	0	1.46831	3.57488	3.09347	0	0	0	0.0848518	0	0	0	0	0
TraesCS3A01G318000	TaEXPA31-A	0	0	0	0	0.0312392	0	1.07733	2.44278	1.82047	0	0.0637797	0	0.0196311	0	0	0	0	0
TraesCS3B01G348000	TaEXPA31-B	0.0523668	0	0	0	0	0	1.58963	3.59148	2.82276	0	0	0.0152643	0.0149754	0	0	0	0	0
TraesCS3D01G313200	TaEXPA31-D	0	0	0	0	0.0204316	0	0.0905902	0.83661	0.678198	0	0	0	0	0	0	0	0	0
TraesCS3A01G165600	TaEXPA32-A	0	0	0	0	0	0	2.08913	3.602	4.61769	0	0.0736765	0	0.0191639	0.0278039	0.0181139	0	0	0
TraesCS3B01G200100	TaEXPA32-B	0	0	0	0	0	0	1.06788	1.01408	1.37428	0.0152605	0	0.0153226	0	0.0325742	0.939458	0	0.0297491	0
TraesCS3D01G176000	TaEXPA32-D	0	0	0	0	0	0	1.61715	3.04496	3.61012	0	0	0	0	0.0399107	1.51609	0.121695	0.0681348	0.276735
TraesCS6A01G307900	TaEXPA33-A	164.899	2.99876	23.6087	29.358	28.6821	0.105619	5.95669	6.94722	6.64969	175.528	82.8688	43.9622	59.71	30.1918	0.0994518	0.205522	0.0533515	0.241812
TraesCS6B01G336500	TaEXPA33-B	95.7242	1.2727	8.69011	10.4213	13.2647	0.0484799	2.41734	5.66967	4.39447	79.3475	45.3501	24.3225	26.0009	13.1385	0.116168	0.0537979	0	0.125253
TraesCS6D01G287100	TaEXPA33-D	169.276	2.44737	21.2635	19.1699	26.0755	0.143658	6.16095	7.37611	6.54443	192.18	86.4747	47.9541	62.6311	41.413	0.366972	0.368978	0.0746455	0.201158
TraesCS3A01G031700	TaEXPA34-A	0	0	0	0	0	0	0.211126	0.40728	0.151224	0	0	0	0	0	0	0	0	0
TraesCS3B01G051100	TaEXPA34-B	0	0	0	0	0	0	0.217639	0.813905	0.777156	0	0.0166786	0	0.0173177	0	0	0	0	0
TraesCS3D01G029900	TaEXPA34-D	0	0	0	0	0	0	0.553763	1.83732	1.60884	0	0	0	0	0	0	0	0	0
TraesCS3B01G032800	TaEXPA35a	0	0	0	0	0	0	0.565033	1.11249	0.96674	0	0	0	0	0	0	0	0	0
TraesCS3B01G051000	TaEXPA35b	0	0	0	0	0	0	0	0	0	0	0	0	0	0	0	0	0	0
TraesCS3B01G051200	TaEXPA35c	0	0	0	0	0	0	0	0	0	0	0	0	0	0	0	0	0	0
TraesCS3B01G051300	TaEXPA35d	0	0	0	0	0.0151261	0	0.347262	0.520448	0.604667	0	0	0	0	0	0	0	0	0
TraesCS3B01G051500	TaEXPA35e	0	0	0	0	0.0272585	0	0.658167	1.31289	1.41734	0	1.32657e-08	0	8.3563e-09	0	0	0	0	0
TraesCS3B01G051600	TaEXPA35f	0	0	0	0	0	0	0	0	0	0	0	0	0	0	0	0	0	0
TraesCS3B01G051800	TaEXPA35g	0	0	0	0	0	0	0	0	0	0	0	0	0	0	0	0	0	0
TraesCS3B01G052000	TaEXPA35h	0	0	0	0	0	0	0.472732	0.702298	1.27615	0	0	0	0.0156656	0	0	0	0	0
TraesCS1B01G156700	TaEXPA36-B	0	0	0	0	0	0	0	0.0473425	0	0	0	0	0	0	0	0	0	0
TraesCS1D01G139200	TaEXPA36-D	0.0298509	0	0	0	0	0	2.6564	6.8794	6.79825	0	0.0149582	0	0.15151	0.372723	0.121994	0	0	0.0117815
TraesCS7A01G022400	TaEXPA37-A	0	0	0	0	0	0	1.85932	1.95649	2.09319	0	0	0	0	0	0	0	0	0
TraesCS7B01G197100	TaEXPA37-B	0.0543596	0	0	0	0	0	0	0.0586475	0.0174944	0	0	10.291	0	0	0	0	0	0
TraesCS7D01G019600	TaEXPA37-D	0	0	0	0	0.0130653	0.0128542	2.60276	2.93596	2.36997	0.0133846	0	0	0	0	0	0	0	0
TraesCS1B01G214300	TaEXPA38-B	0	0	0.0652912	0.0228709	0	0.0223621	0.230895	0.721168	0.613689	0	0	0	0	0	0.0241102	0	0	0
TraesCS7D01G284000	TaEXPA38-D	0	0	0.0209666	0	0.0231438	0	0	0	0	0	0	9.06405	0	0	0.0241102	0	0	0
TraesCS5B01G528600	TaEXPA39-B	0	0	0	0	0	0	0	0.225762	0.17017	0	0	0	0	0	0	0	0	0
TraesCS4D01G219700	TaEXPA39-D	0	0	0	0	0	0	0.0354156	0	0	0	0	0	0	0	0	0	0	0
TraesCS4A01G345100	TaEXPA40-A	0	0	0	0	0	0	0	0.24455	0.167161	0	0	0	0	0	0	0	0	0
TraesCS3B01G032700	TaEXPA40-B	0	0	0	0	0	0	0.0274577	0.0309675	0.144535	0	0	0	0	0	0	0	0	0
TraesCS7B01G218200	TaEXPA41-B	0	0	0	0	0	0	0	0	0	0	0	0	0	0	0	0	0	0
TraesCS4D01G271800	TaEXPA41-D	0	0	0	0	0	0	0.0416873	0.054015	0.0906166	0	0	0	0	0	0	0	0	0
TraesCS3A01G160000	TaEXPA42-A	0	0	0	0	0	0	0.286275	0.730307	0.350969	0	0	0	0	0	0	0	0	0
TraesCS3B01G032500	TaEXPA43-B	0	0	0	0	0	0	0.0257332	0.116065	0.165203	0	0	0	0	0	0	0	0	0
TraesCS3D01G313300	TaEXPA44-D	0	0	0	0	0	0	0	0	0.0519995	0	0	0	0	0	0	0	0	0
TraesCS1A01G199300	TaEXPA45-A	0	0	0	0	0	0	0.142402	0.167313	0.331576	0	0	0	0	0	0	0	0	0
TraesCS7D01G484600	TaEXPA46-D	0	0	0	0	0	0	0	0	0	0	0	0	0	0	0	0	0	0
TraesCS4A01G470100	TaEXPA47-A	0.0151816	0	0	0	0	0.0162426	2.63173	1.86448	1.71607	0.0122262	0	0	0.0120657	0.0554295	0	0	0.0130706	0
TraesCS1A01G212400	TaEXPA48	182.216	10.7605	36.6508	11.4447	22.8898	1.35686	12.8506	18.6525	16.4015	21.8566	257.6	100.328	111.766	100.469	3.53865	5.89518	0.71297	2.65208
TraesCS1B01G226000	TaEXPB1-B	60.8984	8.69081	18.5629	9.18856	26.2368	1.00806	6.70715	8.72803	7.04173	11.6079	171.163	64.8032	90.7154	50.3587	2.81209	9.66639	1.17856	4.00932
TraesCS1D01G215400	TaEXPB1-D	92.1698	6.42999	3.22237	18.8714	37.0262	1.26933	8.82549	16.3974	15.7294	16.4441	217.819	81.9911	122.118	57.7934	6.67963	8.23089	0.57102	4.69923
TraesCS1A01G212600	TaEXPB2-A	88.1191	2.58974	0.186307	42.223	21.0565	0.0498968	18.401	10.361	10.5366	88.2712	105.861	104.681	64.4914	87.7381	1.13739	1.81079	0.80452	1.85519
TraesCS1B01G226100	TaEXPB2-B	106.296	4.07449	0.203612	56.9016	28.4339	0.301121	28.1813	11.4236	12.1478	109.955	149.912	183.431	90.3827	145.627	2.44072	0.862471	0.423198	0.839282
TraesCS1D01G215500	TaEXPB2-D	150.172	3.35746	0.0804269	70.2444	36.1831	0.766582	31.4561	19.8466	19.7325	126.478	183.782	168.589	105.153	179.505	9.983	1.57698	0.960288	0.877622
TraesCS5A01G530100	TaEXPB4-A	0.0488847	0	0.0383401	0.0131202	0	0.143707	0	0.0139004	0	0	0	47.6726	0.029253	0	0.0216166	0	0	0
TraesCS1A01G208200	TaEXPB5-A	0	0	0	0	0	0	0.0128694	2.25817	1.85435	0	0	0.187433	0	0	0	0	0	0
TraesCS1B01G222300	TaEXPB5-B	0	0	0	0	0	0	0	0	0.015679	0	0.0155067	0.170449	0	0	0	0	0	0
TraesCS1D01G211500	TaEXPB5-D	0	0	0	0	0	0	0	0	0.0141342	0.0126329	0.0580719	0.112398	0	0	0	0	0	0
TraesCS1A01G212000	TaEXPB7-A	32.9646	0.549617	0.1746	11.0623	15.4328	2.00227	82.3632	80.8525	78.972	0.534656	3.36698	4.47654	27.059	39.3024	0.591852	8.11182	4.74062	6.35927
TraesCS1B01G225700	TaEXPB7-B	12.5193	0.280249	3.06042	11.7072	26.3301	1.33497	82.3357	83.2258	84.3211	0.248282	5.07232	5.53882	38.2811	34.3913	0.156615	12.5553	6.16967	9.38034
TraesCS1D01G215100	TaEXPB7-D	7.7583	0.143236	0.339202	16.6675	24.2184	1.02188	70.242	81.081	77.5119	0.316201	5.96872	5.81112	29.1086	31.3769	1.77603	6.58061	3.50633	5.84603
TraesCS6A01G032700	TaEXPB8-A	0	0	0	0.0116411	0	0	1.60536	1.22219	1.47918	0	0.0127919	0	0	0	0	0	0	0
TraesCS6B01G046200	TaEXPB8-B	0.149054	0	0	0	0	0	5.05044	6.28007	4.30639	0	0	0.0437637	0.176429	0.0339455	0	0	0	0
TraesCS6D01G037700	TaEXPB8-D	0	0	0	0.0137103	0	0	6.3339	8.64592	7.41296	0	0	0	0.0305636	0	0	0	0	0
TraesCS3A01G488000	TaEXPB9-A	0	0	0	0.0552021	0	0	2.08085	3.19747	3.09594	0.0142274	0.0154096	0	0.0378222	0	0	0.689379	0.41139	0.780536
TraesCS3B01G535800	TaEXPB9-B	0	0	0	0	0.015365	0	1.17858	1.82618	1.29274	0.0627315	0	0	0	0	0	0	0	0
TraesCS3D01G482800	TaEXPB9-D	0	0	0	0	0.0107282	0	4.57904	3.4393	3.07937	0	0.135874	0	0.280361	0.217936	0	0	0.00929408	0
TraesCS1A01G212200	TaEXPB10-A	0.099906	0.0161142	0	0.0582486	0	0	19.4523	28.0554	27.6932	0.0147478	0	0	0.979365	0.493474	0	0	0	0.0126311
TraesCS1B01G225800	TaEXPB10-B	0.194127	0	0.0113954	0.909763	0.0491871	0.0131243	26.7695	34.3875	34.031	0.0120132	0	0.0404091	1.31326	0.519053	0.0408538	0.0121451	0.00633422	0
TraesCS1D01G215200	TaEXPB10-D	0.0865555	0.00695285	0	0.0226517	0.00988365	0	17.6263	25.6824	25.8367	0	0.0119077	0	0.85	0.219004	0	0	0	0.0100217
TraesCS2A01G413500	TaEXPB12-A	0	0	0	0	0	0	2.16053	2.04373	1.89471	0	0	0.012698	0	0.0346212	0	0	0	0
TraesCS2B01G432200	TaEXPB12-B	0	0	0	0	0	0	2.58133	3.44354	3.05971	0	0	0.0126851	0	0	0	0	0	0
TraesCS2D01G411100	TaEXPB12-D	0	0	0	0	0	0	1.6643	1.98467	1.76426	0	0	0	0	0.0230359	0	0	0	0.0118844
TraesCS6A01G249300	TaEXPB13-A	24.8191	0	0	15.794	19.2042	0.0264005	27.7248	26.3357	27.1576	4.87946	16.5996	3.09276	6.59605	9.8312	3.02027	2.47423	0.841314	4.30996
TraesCS6B01G275700	TaEXPB13-B	9.17198	0.0255427	0	4.63373	5.77943	0.0682688	13.0191	12.6745	12.1306	4.3583	9.25938	7.40413	4.49108	2.726	1.03038	3.09058	1.51315	3.51623
TraesCS6D01G231300	TaEXPB13-D	11.0621	0.0070331	0	8.67718	6.75451	0	11.5071	9.37176	11.2119	2.67724	12.6617	3.73849	5.52419	2.9909	0.850572	1.45969	0.533243	2.28838
TraesCS5A01G073100	TaEXPB14-A	1.46364	0.205987	0.0939725	2.13947	0.91128	0.0099811	1.63106	1.43528	1.58279	4.17468	4.10937	0.693634	2.46061	1.50449	0.281513	0.116019	0.159986	0.209058
TraesCS5B01G079400	TaEXPB14-B	0.428732	0.096147	0.19727	1.19381	0.548029	0.00806065	1.07064	1.1662	1.33562	2.8297	2.19691	0.333199	1.86269	1.06888	0.156087	0.200316	0.254697	0.138104
TraesCS5D01G086000	TaEXPB14-D	1.67064	0.21451	0.56453	2.68775	1.31721	0.053802	1.93114	1.66254	1.87344	6.33702	5.53158	1.71674	3.03151	2.59166	0.769672	0.486488	0.416015	0.555852
TraesCS2A01G458900	TaEXPB15-A	0	0	0	0	0	0	1.12114	4.90145	4.88031	0	0	0	0	0	0	0	0	0
TraesCS2B01G480700	TaEXPB15-B	0	0	0	0.0156931	0	0	0.994807	5.60221	6.20994	0.0171972	0	0	0.065755	0	0	0	0	0
TraesCS2D01G459300	TaEXPB15-D	0	0	0	0	0	0	1.27452	5.88683	5.24336	0	0	0	0.0445646	0	0	0	0	0
TraesCS6A01G249200	TaEXPB16-A	2.63401	0.0063284	0.00956055	6.50853	11.2939	0	7.85926	8.42905	8.55804	1.64627	5.94461	0.907623	7.36264	2.45628	0.721402	0.00864927	0.0101065	0.153027
TraesCS6B01G275800	TaEXPB16-B	0.0435736	0	0	0.113606	0.569128	0	1.75572	2.67824	2.37555	0.115343	0.962554	0.341211	1.72971	1.00103	0	0.0235085	0.0160594	0.0167551
TraesCS6D01G231200	TaEXPB16-D	0.398453	0.006537	0	3.49998	6.55414	0	2.03192	3.4309	3.83654	0.346614	7.30953	1.14613	2.63343	0.915582	0.246115	0.00566367	0	0.188767
TraesCS6A01G249400	TaEXPB17-A	25.3824	13.5507	0.819458	0.0281861	0	0	0.0380425	0.055413	0.0148812	0	0	10.3166	0	0	0	0	0	0
TraesCS6D01G231400	TaEXPB17-D	25.6242	5.76532	10.1689	0	0	0.0263753	4.56454	4.77993	3.27516	0.0124984	0.0137362	12.2675	0.12058	0.141427	0	0	0	0
TraesCS2A01G413400	TaEXPB18-A	0	0	0	0	0	0	0	0	0	0	0.0236785	20.8312	0	0	0	0	0	0
TraesCS2B01G432100	TaEXPB18-B	0.0809658	0	0	0	0	0	0	0	0	0	0	19.0611	0	0.0102585	0	0	0	0
TraesCS2D01G411200	TaEXPB18-D	0	0	0	0	0	0	0	0	0	0	0	12.0342	0	0	0	0	0	0
TraesCS1A01G212300	TaEXPB19-A	3.52421	1.47989	0	0.403461	2.5261	0.734264	11.2957	7.75759	8.78875	0.415978	0.628236	17.9002	13.1745	7.63363	7.58704	116.706	82.9299	51.1508
TraesCS1B01G225900	TaEXPB19-B	6.27826	0.0954759	0.0128331	0.763709	1.74201	0.383481	3.51909	3.58436	4.1996	0.0816414	0.230427	6.76231	8.68792	4.78744	8.96083	68.8181	51.4246	36.4756
TraesCS1D01G215300	TaEXPB19-D	0.512015	0.140801	0	0.574476	2.54621	0.732246	5.89664	6.53377	6.25241	0.0140859	0.220541	13.3465	11.6769	6.96974	11.3182	104.485	90.9601	63.2793
TraesCS3B01G524500	TaEXPB20-B	7.30111	0.0230727	0.0386669	0.271786	0.135428	0.316516	0.553936	7.00479	6.81351	0	0.239828	0.764934	0.126942	1.48005	18.1803	23.7251	32.5382	24.246
TraesCS3D01G474800	TaEXPB20-D	0.0134199	0	0.0514348	0.20704	0.0873689	0.151707	4.60346	10.8697	8.77674	0	0.273331	0.179732	0.0513752	2.72754	9.63968	8.14816	7.80211	5.32472
TraesCS5B01G376500	TaEXPB21-A	1.47664	0.350168	0.298609	0.995482	0.943295	0.0223156	0.87057	0.696144	0.724898	3.43216	1.59115	1.86837	1.82375	1.08665	0.262126	0.0470075	0.0295204	0.055814
TraesCS5D01G384200	TaEXPB21-B	0.79496	0.205785	0.195343	0.449209	0.473604	0	0.90108	0.645639	0.884336	3.49234	1.21853	0.992339	1.48668	0.516927	0.0344976	0.0880062	0	0.0319609
TraesCSU01G009600	TaEXPB22-A	5.26703	0	0	0	0	0	0	0	0	0	0	0	0	0	0	0	0	0
TraesCS2B01G095700	TaEXPB22-B	1.37517	0	0	0	0	0	0	0	0	0	0	0	0	0	0.0187971	0	0	0
TraesCS2D01G078800	TaEXPB22-D	0.170802	0	0	0	0	0	0	0	0	0	0	0	0	0	0	0	0	0
TraesCS2A01G413600	TaEXPB24-A	0	0	0	0	0	0	0	0.0590017	0.0121808	0	0.0235586	0.217033	0.109443	0	0	0	0	0
TraesCS2B01G432300	TaEXPB24-B	0	0	0	0	0	0	0	0.115114	0.0835033	0	0	0.349141	0.0208569	0	0	0	0.0333828	0
TraesCS2D01G411000	TaEXPB24-D	0	0	0	0	0	0	0	0.0955054	0.0365423	0	0	0.550989	0.0207089	0	0	0	0	0
TraesCS3A01G011100	TaEXPB27-A	12.2774	0.0328403	0	0	0	0	0	0	0	0	0	0.105597	0	0	0.0163051	0	0	0
TraesCS3B01G014300	TaEXPB27-B	41.0919	0.0178978	0	0	0	0	0	0	0	0.0149599	0	3.30103	0	0	0	0	0	0
TraesCS3D01G000500	TaEXPB27-D	18.5591	0	0	0	0	0	0	0	0	0	0.0169516	0.311816	0	0	0.0159253	0	0	0
TraesCS6A01G235800	TaEXPB28-A	0.439742	0.104759	0.0129821	3.02257	3.94812	0	0.741192	0.462704	0.582396	2.67895	14.8675	0.435379	2.23074	2.64375	0	0	0	0.00638647
TraesCS6B01G264400	TaEXPB28-B	3.26331	0.0142034	0	0.62093	0.463484	0	0.23649	0.370702	0.268371	1.0083	5.43623	1.60308	0.582556	0.374208	0.394734	0	0	0.0340612
TraesCS6D01G218500	TaEXPB28-D	20.139	0.0376291	0.0238438	3.43221	3.26558	0.0269308	0.360984	0.210076	0.245657	4.33062	12.9865	1.92809	1.19705	2.97069	0	0.11383	0	0.0685393
TraesCS2A01G080800	TaEXPB29-A	0	0	0	0	0	0	0	0	0	0	0	0	0	0	0	0	0	0
TraesCS2B01G095600	TaEXPB29-B	0.0241396	0	0	0	0	0.0230377	0	0	0	0	0	0	0	0	0	0	0	0
TraesCS2D01G078900	TaEXPB29-D	0.0517109	0	0	0	0	0	0	0	0	0	0	0	0	0	0	0	0	0
TraesCS6A01G217100	TaEXPB30-A	0.995533	0.144332	0.215182	0.0682182	0.0374948	0.0481687	0.716525	2.69851	1.48801	0	0.108446	0	0.237633	0.0159385	0	0.0253853	0.016835	0.014482
TraesCS6B01G245700	TaEXPB30-B	3.64158	0.286558	0.319884	0.348986	0.0959383	0.0144057	1.49587	2.57836	1.60921	0.154838	0.422263	0.0564146	0.430172	0	0.0154483	0.029672	0.115277	0
TraesCS6D01G198400	TaEXPB30-D	3.92319	0.395668	0.618476	0.255054	0.0599133	0.0169169	1.82665	2.97045	1.63538	0.213108	0.618417	0.0550063	0.387595	0.077437	0.0430152	1.17119	1.18445	0.180315
TraesCS2A01G580300	TaEXPB31-A	0	0	0	0	0	0	0	0	0	0	0	0	0	0	0	0	0	0
TraesCS2B01G607400	TaEXPB31-B	0	0	0	0	0	0	0	0	0	0	0	0	0	0	0	0	0	0
TraesCS2D01G592900	TaEXPB31-D	0	0	0	0	0	0	0	0	0	0	0.0252164	0	0	0	0	0	0	0
TraesCS2A01G105200	TaEXPB32-A	0.054894	0	0	0.0236716	0	0	0	0	0	0.110264	0	0.353701	0	0	0	0	0	0
TraesCS2D01G104800	TaEXPB32-D	0	0	0	0	0	0	0	0	0	0	0	0	0	0	0	0	0	0
TraesCS2A01G373000	TaEXPB33-A	2.9637	0.160695	0.0157019	1.8858	3.68569	0	0.310376	0.80062	0.509323	25.6099	20.5513	2.36618	10.3314	7.96129	0.166322	0.0125084	0	0.0759123
TraesCS2B01G390000	TaEXPB33-B	0.846834	0.101921	0	0.815332	2.18549	0	0.218385	0.807232	0.791169	20.5419	17.2112	0.847224	7.65336	5.15424	0.0148766	0	0	0
TraesCS2B01G122100	TaEXPB35-B	0	0	0.0325365	0	0	0	0	0	0	0	0	0	0	0	0	0.0185582	0.019294	0
TraesCS3D01G000400	TaEXPB35-D	0	0	0	0	0	0	0	0	0	0	0	0	0	0	0	0	0	0
TraesCS3A01G480000	TaEXPB36-A	1.02828	0.0383889	0	0.142349	0.0375875	0.172672	0.159399	4.0876	2.38992	0.0123517	0.0927525	0.388158	0.0640133	0.819117	6.22604	8.28501	20.6097	37.7998
TraesCS3B01G526800	TaEXPB36-B	0	0	0	0	0	0	0	0	0	0	0	0	0	0	0	0	0.0104122	0.0356442
TraesCS3D01G476700	TaEXPB36-D	0	0	0	0	0	0	0	0	0.0384919	0	0	0	0	0.046989	0	0.0180773	0.0174663	0.0172312
TraesCS5A01G530700	TaEXPB37-A	0.0448441	0	0	0	0	0.00373547	0	0	0	0	0	22.1339	0	0	0	0	0	0
TraesCS4B01G362100	TaEXPB37-B	0.0174311	0	0	0	0	0	0	0	0	0	0	45.2029	0	0	0.0239645	0	0	0
TraesCS4D01G355100	TaEXPB37-D	0.0507175	0	0	0	0	0.0247696	0	0.0432933	0	0	0	5.0004	0.0257379	0	0	0	0	0
TraesCS5A01G538000	TaEXPB38-A	14.3899	0.478006	1.08179	2.57863	2.96952	0.223336	20.9643	22.3305	23.6211	32.7385	11.7006	16.6504	18.2339	18.0329	0.679895	0.255826	0.139577	0.0879357
TraesCS4B01G375200	TaEXPB38-B	31.0366	1.28823	10.2008	1.39615	2.89662	0.0126897	16.4528	23.7453	23.8448	27.0168	10.3759	12.5996	25.7124	18.1133	0.142762	0.0201433	0.0231224	0.0353181
TraesCS4D01G361900	TaEXPB38-D	18.9889	0.412537	0.503789	2.22009	3.22035	0.0259964	12.4422	17.1948	18.1883	27.1141	11.0683	17.6992	18.7981	17.0629	0.207578	0.00855842	0	0.0081574
TraesCS4B01G362500	TaEXPB39-B	0	0	0	0	0	0	0	0	0	0	0	48.2188	0	0	0	0	0	0
TraesCS4D01G355700	TaEXPB39-D	0.11535	0	0	0	0	0	0.0125104	0.00714715	0	0.0148183	0	48.0241	0.0167848	0	0.0452573	0	0	0
TraesCS4B01G362600	TaEXPB40-B	0.0482263	0	0.0307693	0	0	0	0	0	0	0	0	52.3534	0	0	0.0150536	0	0	0
TraesCS4D01G355800	TaEXPB40-D	0	0	0.0766677	0	0	0.12658	0.0134414	0	0.00715525	0	0	62.361	0.0340927	0	0	0	0	0
TraesCS4B01G375600	TaEXPB41-B	33.6489	3.58457	0	17.6617	5.80189	0.855346	3.51038	10.124	7.55253	23.2899	29.0699	17.6012	14.7871	3.1755	13.662	1.69562	0.664535	1.36627
TraesCS4D01G361700	TaEXPB41-D	33.7542	2.40993	0.0163851	18.3471	5.56481	0.764692	2.46671	9.35782	7.02637	20.4681	24.8732	22.162	13.2494	2.38133	12.623	3.55592	1.5712	3.94064
TraesCS6B01G046000	TaEXPB42a	0	0	0	0	0	0	3.77958	2.86856	3.22619	0	0	0	0.165271	0	0	0	0	0
TraesCS6B01G046100	TaEXPB42b	0.0447923	0	0	0	0	0	6.64863	4.30656	5.22809	0	0	0	0.079617	0.0354165	0	0	0	0
TraesCS6B01G046300	TaEXPB42c	0	0	0	0	0	0	6.5035	5.20923	5.18886	0	0	0	0.186542	0.139769	0	0	0	0
TraesCS6B01G046400	TaEXPB42d	0	0.0083445	0	0.0160166	0	0	2.76376	2.15381	2.42802	0	0	0.0163558	0.0368974	0	0	0	0	0
TraesCS6D01G037500	TaEXPB42e	0	0	0	0	0	0	1.37817	2.0375	2.08101	0	0.0153046	0	0.0237978	0	0	0	0	0
TraesCS2A01G081200	TaEXPB43-A	1.1133	0	0.0169462	0	0	0	0	0	0	0	0	0	0	0	0	0	0	0
TraesCS2A01G580200	TaEXPB44-A	0	0	0	0	0	0	0	0	0	0	0	0	0	0	0	0	0	0
TraesCS3A01G479900	TaEXPB45-A	0.072344	0	0	0	0	0.0154647	0.500347	6.79681	5.53907	0	0	0.0128723	0	0.625127	3.52983	0.357585	0.940825	0.591141
TraesCS3B01G014400	TaEXPB46-B	0.260225	0	0	0	0	0	0	0	0	0	0	0.0251115	0	0	0	0	0	0
TraesCS3D01G476800	TaEXPB47-D	0	0	0	0	0	0	0	0.153953	0.396533	0.200338	0.0380437	0	0	0.0678848	0.0732588	0.0178092	0.0115395	0.234981
TraesCS6A01G249700	TaEXPB48-A	6.33607	9.70577	1.76085	0.0130003	0	0	10.0754	9.83967	7.58638	0	0	3.76534	0.177271	0.0555056	0.014527	0	0	0
TraesCSU01G085500	TaEXPB49	0.294788	0	0	0.0180326	0.0163117	0	1.46116	1.63443	1.72023	0	0.186752	0	0.0753793	0.0605111	0	0.018764	0.0104003	0
TraesCS5A01G498900	TaEXLA1-A	4.35403	0.904377	7.12728	1.02092	1.35892	2.23277	6.69069	7.68227	7.00169	3.76401	3.20372	9.08701	5.73245	7.07064	3.18805	6.62142	7.1838	7.19822
TraesCS4B01G326900	TaEXLA1-B	8.221	0.873317	31.2056	2.7337	2.46138	3.84421	12.5381	9.24555	7.25336	4.07252	3.56358	10.339	4.72379	3.26823	4.25551	14.6354	12.4651	15.0021
TraesCS4D01G323600	TaEXLA1-D	12.6021	1.8515	19.934	2.53999	3.61974	2.67793	11.5155	16.2044	13.181	6.12322	4.91971	4.55258	5.83998	7.55565	2.37463	6.48818	6.46606	6.37033
TraesCS5A01G499300	TaEXLA2-A	1.6401	0.881766	0.842682	0.289233	0.535115	5.51347	7.79533	3.78649	3.1507	0.199323	0.604347	1.41697	0.502951	0.590831	3.31795	14.9882	14.5327	11.837
TraesCS4B01G327200	TaEXLA2-B	5.03517	1.27279	2.66704	0.796729	0.672333	3.31724	5.44489	2.90833	2.5084	1.67485	1.00446	4.01084	0.456257	0.891437	3.53724	18.7528	18.5703	16.2527
TraesCS4D01G324000	TaEXLA2-D	0.877707	0.940411	0.069841	1.00593	0.487948	2.97546	3.35028	2.87889	2.37819	0.11378	0.751562	1.92814	0.351278	0.248789	2.15416	8.25561	11.6697	7.48505
TraesCS5A01G499100	TaEXLA3-A	0.948501	0.0759004	0	0	0	0	0	0	0	0	0	0.0229309	0	0	0	0	0	0
TraesCS4B01G327100	TaEXLA3-B	30.6982	1.18576	1.39647	0	0	0.0171542	0.115217	0.111044	0.0502053	0	0	1.1987	0	0	0	0	0.0419936	0.0121727
TraesCS4D01G323900	TaEXLA3-D	0.375233	3.31982	1.67714	0.0317822	0	0	0.0584582	0.034865	0.016568	0	0	0.0310131	0	0.0135059	0	0	0.00720902	0
TraesCS4D01G323800	TaEXLA4-D	3.94244	1.07149	0.0810088	0.0707017	0.0400556	0	0.232901	0.0310799	0.191068	0.0550128	0.0759845	0.509408	0.0129228	0.076453	0.0734547	0.31331	0.233558	0.167349
TraesCS1A01G203200	TaEXLA5-A	22.1183	4.15486	2.25033	3.53029	2.84694	12.7765	10.8478	8.37617	7.90425	11.7774	2.78522	7.69749	4.27033	7.41007	0.819741	7.91279	8.95781	14.2329
TraesCS1B01G217200	TaEXLA5-B	2.5476	0.476651	0.984514	1.01777	0.301353	1.04148	4.79315	1.59902	1.32874	0.236628	0.366611	1.40087	0.448414	0.346291	0.650551	4.45869	4.98456	6.613
TraesCS1D01G206700	TaEXLA5-D	28.0269	1.61464	0.637082	4.48037	4.29762	9.00671	9.61711	13.5966	10.0359	18.4575	5.78968	4.3169	8.96094	26.0855	2.96813	11.9277	10.8869	11.3954
TraesCS5A01G499200	TaEXLA6-A	1.11054	0.0116515	0	0	0	0	0	0	0	0	0	0.0900557	0	0	0	0	0.0221471	0
TraesCS7A01G546300	TaEXLA7-A	1.80325	0.147931	0.132462	1.40824	0.429536	0.313333	0.0936028	0.434254	0.340145	2.13734	4.64519	0.870093	2.29032	1.24883	0.0188735	1.46887	0.362943	0.375728
TraesCS7D01G532400	TaEXLA7-D	0.747541	0	0	1.52258	0.149929	0	0.0159764	0.286322	0.125293	0.162205	0.418866	0.32336	0.106395	0.167362	0.0388892	1.36042	0.634568	0.813029
