# Supplementary material for: Genome-wide identification and expression analysis of expansin gene family in common wheat (Triticum aestivum L.)
Source: BMC Genomics. 2019 Feb 1;20:101. doi: 10.1186/s12864-019-5455-1 (PMC6359794; doi:10.1186/s12864-019-5455-1)
Supplement: Supplementary file 11 — Table S6. Primers used for qRT-PCR of expansins in wheat (XLSX 12 kb) [file 12864_2019_5455_MOESM11_ESM.xlsx]

## Sheet: Table S6
Table S6 Primers used for qRT-PCR of expansins in wheat
Gene	Forward primer(5’-3’)	Reverse primer(5’-3’)	Efficiencies	R2
			(CS)	(CS)
ADP	ATGAAGATTAAGGTCGTGGCA	TCCGAGTTTGAAGAGGCTAC	106	0.999
TaEXPA1-A	CGTCTCCTACAGAAGGGTGC	AAGGTGTTGCTCTGCCAGTT	105.9	0.993
TaEXPA1-D	CCGGTGCTCTCTTCTTCCTC	TGCTGTACAGGTTGCCGTAC	99.2	0.995
TaEXPA2-D	GCTGAAGCACTTCGACCTCT	CAGTACTGGTTGCCCGTCAT	110.3	0.874
TaEXPA3-A	CTCTGCTCCTGCTCTTCTCG	GCTGTACAGGTTCCCGTACC	95.3	0.999
TaEXPA4-A	CTATCAAGCCGGCATTGTGC	CACCCCAGTTCCTGCTCATT	104.3	0.993
TaEXPA5-A	CCGTCAACTACAGGAGGGTG	AGCCCTTGATCCACATCTGC	96.6	0.995
TaEXPA6-A	GAGAACCTCGCCATCTACCG	GGCGATGTTGGTCACCAGTA	90.5	1
TaEXPA7-A	CCAAGTCCTCCTACTTCGCC	GTACTTGAGGTCCTCCACGC	93.5	1
TaEXPA8-A	TAGGCTTGCTAGCTCTTGCC	TGAACATGTTGCCGTACCCA	109.2	0.997
TaEXPA9-A	TCACCATCAACGGGTTCAGG	AGTTGGACTGCCAGTTCTGG	105.5	1
TaEXPA12-A	CCTCTGCCCGCCTAACTATG	CTTCACGCATGGAACCCTCT	103.1	0.999
TaEXPB1-A	GCGGGTTCAAGAACACCAAC	GGTCGAAGTGGTACTTGGCA	90.1	1
TaEXPB1-B	TGCCAAGTACCACTTCGACC	ACGGCACTCTCTTGAACTGG	97	0.996
TaEXPB1-D	TCGTTGCACTGTTCTCCCTC	GTTGGTGTTCTTGAACCCGC	97	0.999
TaEXPB2-A	GCTTCAAGCACACCAACCAG	GATGATCACCGTCTCCGTCC	92.3	0.999
TaEXPB4-A	GGCGAGGTGGAGATCAAGTT	TTGAGCTCGGTCCACTTGTC	123.8	0.999
TaEXPB7-A	ACTCGGGCATCATCGACATC	CGTCCATGTCCTCGTACTCG	90.6	1
TaEXPB8-A	CTTGTGGCACTTCTCTCCGT	TGGAGGAGAAGGGGTACTGG	101.4	0.993
TaEXPB9-A	CACTAACCCCTCTTCGTCCG	GCCATGAATAGAGGCGAGCT	108.4	0.997
TaEXPB10-A	GGAGGATCGTCATCACCGAC	CACCCTCCTGAACTGCATGT	95.4	1
